# Supplementary material for: Alarm Pheromone Responses Depend on Genotype, but Not on the Presence of Facultative Endosymbionts in the Pea Aphid Acyrthosiphon pisum
Source: Insects. 2021 Jan 8;12(1):43. doi: 10.3390/insects12010043 (PMC7826508; doi:10.3390/insects12010043)
Supplement: Supplementary file 1 [file insects-12-00043-s001.zip]

Archive with 9 entries (6 files):
- supplementary material/
- supplementary material/Badji et al. Figure S1.docx
- __MACOSX/
- __MACOSX/supplementary material/
- __MACOSX/supplementary material/._Badji et al. Figure S1.docx
- supplementary material/Behaviour data Badji et al. .xlsx
- __MACOSX/supplementary material/._Behaviour data Badji et al. .xlsx
- supplementary material/EAG data Badji et al..xlsx
- __MACOSX/supplementary material/._EAG data Badji et al..xlsx
