# Supplementary material for: Alarm Pheromone Responses Depend on Genotype, but Not on the Presence of Facultative Endosymbionts in the Pea Aphid Acyrthosiphon pisum
Source: Insects. 2021 Jan 8;12(1):43. doi: 10.3390/insects12010043 (PMC7826508; doi:10.3390/insects12010043)
Supplement: Supplementary file 1 [file insects-12-00043-s001.zip › supplementary material/Behaviour data Badji et al. .xlsx]

## Sheet: Data Medicago clones
	biotype	symbiotic state	stimulus	Aphid	time in s Arm1	time in s Arm2	time in s Arm3	time in s Arm4	total time in s	# Transitions	repulsivity Score
control= hexane	M2	Free of H. defensa	Control	1	197	161	308	234	900	13	0.122222
	M2	Free of H. defensa	Control	2	80	118	539	163	900	10	0.375556
arms 1 & 3 stimulus	M2	Free of H. defensa	Control	3	306	254	134	206	900	12	-0.0222222
arms 2 & 4 hexane control	M2	Free of H. defensa	Control	4	219	0	634	47	900	5	0.895556
	M2	Free of H. defensa	Control	5	471	43	133	253	900	11	0.342222
	M2	Free of H. defensa	Control	6	28	398	310	164	900	8	-0.248889
	M2	Free of H. defensa	Control	7	253	209	219	219	900	10	0.0488889
	M2	Free of H. defensa	Control	8	329	174	245	152	900	15	0.275556
	M2	Free of H. defensa	Control	9	213	408	108	171	900	8	-0.286667
	M2	Free of H. defensa	Control	10	212	289	244	155	900	11	0.0133333
	M2	Free of H. defensa	Control	11	159	356	233	152	900	12	-0.128889
	M2	Free of H. defensa	Control	12	151	79	375	295	900	14	0.168889
	M2	Free of H. defensa	Control	13	0	432	408	60	900	12	-0.0933333
	M2	Free of H. defensa	Control	14	162	0	192	546	900	8	-0.213333
	M2	Free of H. defensa	Control	15	188	114	208	390	900	9	-0.12
	M2	Free of H. defensa	Control	16	208	164	149	379	900	25	-0.206667
	M2	Free of H. defensa	Control	17	205	437	222	36	900	18	-0.0511111
	M2	Free of H. defensa	Control	18	386	0	323	191	900	5	0.575556
	M2	Free of H. defensa	Control	19	11	435	418	36	900	3	-0.0466667
	M2	Free of H. defensa	Control	20	222	274	303	101	900	17	0.166667
	M2	Free of H. defensa	Control	21	79	232	196	393	900	16	-0.388889
	M2	Free of H. defensa	Control	22	70	502	232	96	900	8	-0.328889
	M2	Free of H. defensa	Control	23	286	20	104	490	900	19	-0.133333
	M2	Free of H. defensa	Control	24	107	404	192	197	900	16	-0.335556
	M2	Free of H. defensa	Control	25	385	202	160	153	900	11	0.211111
	M2	Free of H. defensa	Control	26	247	348	104	201	900	12	-0.22
	M2	Free of H. defensa	Control	27	315	211	231	143	900	17	0.213333
	M2	Free of H. defensa	Control	28	475	21	384	20	900	9	0.908889
	M2	Free of H. defensa	Control	29	99	420	381	0	900	10	0.0666667
	M2	Free of H. defensa	Control	30	69	221	309	301	900	15	-0.16
	M1	Free of H. defensa	Control	1	171	60	116	553	900	7	-0.362222
	M1	Free of H. defensa	Control	2	0	233	599	68	900	3	0.331111
	M1	Free of H. defensa	Control	3	396	404	0	100	900	6	-0.12
	M1	Free of H. defensa	Control	4	341	221	102	236	900	5	-0.0155556
	M1	Free of H. defensa	Control	5	66	164	223	447	900	7	-0.357778
	M1	Free of H. defensa	Control	6	0	203	237	460	900	5	-0.473333
	M1	Free of H. defensa	Control	7	410	204	52	234	900	14	0.0266667
	M1	Free of H. defensa	Control	8	24	152	423	301	900	19	-0.00666667
	M1	Free of H. defensa	Control	9	172	248	366	114	900	10	0.195556
	M1	Free of H. defensa	Control	10	169	134	259	338	900	13	-0.0488889
	M1	Free of H. defensa	Control	11	433	345	0	122	900	6	-0.0377778
	M1	Free of H. defensa	Control	12	176	44	0	680	900	2	-0.608889
	M1	Free of H. defensa	Control	13	284	388	86	142	900	6	-0.177778
	M1	Free of H. defensa	Control	14	633	267	0	0	900	3	0.406667
	M1	Free of H. defensa	Control	15	134	138	363	265	900	6	0.104444
	M1	Free of H. defensa	Control	16	668	83	0	149	900	2	0.484444
	M1	Free of H. defensa	Control	17	502	0	0	398	900	3	0.115556
	M1	Free of H. defensa	Control	18	162	286	443	9	900	7	0.344444
	M1	Free of H. defensa	Control	19	0	427	58	415	900	5	-0.871111
	M1	Free of H. defensa	Control	20	100	359	35	406	900	4	-0.7
	M1	Free of H. defensa	Control	21	0	45	481	374	900	4	0.0688889
	M1	Free of H. defensa	Control	22	0	0	197	703	900	1	-0.562222
	M1	Free of H. defensa	Control	23	130	95	468	207	900	8	0.328889
	M1	Free of H. defensa	Control	24	195.9	395.3	33.5	275.3	900	17	-0.490222
	M1	Free of H. defensa	Control	25	0	357.2	497	45.8	900	3	0.104444
	M1	Free of H. defensa	Control	26	149.9	135.9	308.7	305.5	900	9	0.0191111
	M1	Free of H. defensa	Control	27	22.6	210	667.4	0	900	6	0.533333
	M1	Free of H. defensa	Control	28	93.8	68.2	0	738	900	2	-0.791556
	M1	Free of H. defensa	Control	29	464.8	136	82.7	216.5	900	9	0.216667
	M1	Free of H. defensa	Control	30	825	0	75	0	900	2	1
	M2	HdMS2	Control	1	383	161	0	356	900	14	-0.148889
	M2	HdMS2	Control	2	111	451	25	313	900	17	-0.697778
	M2	HdMS2	Control	3	300	142	66	392	900	23	-0.186667
	M2	HdMS2	Control	4	142	359	75	324	900	11	-0.517778
	M2	HdMS2	Control	5	297	217	151	235	900	9	-0.00444444
	M2	HdMS2	Control	6	277	97	215	311	900	18	0.0933333
	M2	HdMS2	Control	7	210	263	216	211	900	11	-0.0533333
	M2	HdMS2	Control	8	328	294	82	196	900	13	-0.0888889
	M2	HdMS2	Control	9	154	265	220	261	900	19	-0.168889
	M2	HdMS2	Control	10	48	314	203	335	900	15	-0.442222
	M2	HdMS2	Control	11	216	105	321	258	900	20	0.193333
	M2	HdMS2	Control	12	144	163	318	275	900	21	0.0266667
	M2	HdMS2	Control	13	0	297	227	376	900	12	-0.495556
	M2	HdMS2	Control	14	329	85	270	216	900	6	0.331111
	M2	HdMS2	Control	15	71	375	250	204	900	16	-0.286667
	M2	HdMS2	Control	16	232	309	139	220	900	26	-0.175556
	M2	HdMS2	Control	17	327	189	247	137	900	17	0.275556
	M2	HdMS2	Control	18	463	198	139	100	900	9	0.337778
	M2	HdMS2	Control	19	446	5	41	408	900	17	0.0822222
	M2	HdMS2	Control	20	134	300	105	361	900	10	-0.468889
	M2	HdMS2	Control	21	232	309	61	298	900	11	-0.348889
	M2	HdMS2	Control	22	52	304	283	261	900	13	-0.255556
	M2	HdMS2	Control	23	246	85	203	366	900	8	-0.00222222
	M2	HdMS2	Control	24	505	40	355	0	900	6	0.911111
	M2	HdMS2	Control	25	412	268	51	169	900	18	0.0288889
	M2	HdMS2	Control	26	659.2	0	238.9	1.9	900	2	0.995778
	M2	HdMS2	Control	27	238.2	96.3	462.1	103.4	900	16	0.556222
	M2	HdMS2	Control	28	320.2	153.3	235.1	191.4	900	33	0.234
	M2	HdMS2	Control	29	0	772.8	127.2	0	900	1	-0.717333
	M2	HdMS2	Control	30	182.1	521.1	168.5	28.3	900	8	-0.220889
	M1	HdMS1	Control	1	139	111	335	315	900	6	0.0533333
	M1	HdMS1	Control	2	496	130	258	16	900	4	0.675556
	M1	HdMS1	Control	3	186	0	352	362	900	5	0.195556
	M1	HdMS1	Control	4	133	633	111	23	900	7	-0.457778
	M1	HdMS1	Control	5	127	462	158	153	900	6	-0.366667
	M1	HdMS1	Control	6	368	243	0	289	900	5	-0.182222
	M1	HdMS1	Control	7	219	190	187	304	900	18	-0.0977778
	M1	HdMS1	Control	8	141	143	241	375	900	14	-0.151111
	M1	HdMS1	Control	9	503	208	169	20	900	4	0.493333
	M1	HdMS1	Control	10	330	257	130	183	900	10	0.0222222
	M1	HdMS1	Control	11	131	367	162	240	900	10	-0.348889
	M1	HdMS1	Control	12	391	372	137	0	900	4	0.173333
	M1	HdMS1	Control	13	292	280	260	68	900	10	0.226667
	M1	HdMS1	Control	14	446	365	89	0	900	13	0.188889
	M1	HdMS1	Control	15	184	168	265	283	900	10	-0.00222222
	M1	HdMS1	Control	16	439	153	171	137	900	12	0.355556
	M1	HdMS1	Control	17	197	134	309	260	900	23	0.124444
	M1	HdMS1	Control	18	344	0	97	459	900	4	-0.02
	M1	HdMS1	Control	19	0	378	332	190	900	3	-0.262222
	M1	HdMS1	Control	20	493	119	96	192	900	20	0.308889
	M1	HdMS1	Control	21	485	265	0	150	900	5	0.0777778
	M1	HdMS1	Control	22	315	75	212	298	900	5	0.171111
	M1	HdMS1	Control	23	306	0	0	594	900	6	-0.32
	M1	HdMS1	Control	24	336	0	239	325	900	6	0.277778
	M1	HdMS1	Control	25	133	95	152	520	900	7	-0.366667
	M1	HdMS1	Control	26	168	382	177	173	900	9	-0.233333
	M1	HdMS1	Control	27	137	370	335	58	900	13	0.0488889
	M1	HdMS1	Control	28	331	66	356	147	900	6	0.526667
	M1	HdMS1	Control	29	199	72	385	244	900	3	0.297778
	M1	HdMS1	Control	30	0	10	890	0	900	2	0.977778
	M2	Free of H. defensa	EBF 10	1	48	143	281	428	900	19	-0.268889
	M2	Free of H. defensa	EBF 10	2	0	345	357	198	900	13	-0.206667
	M2	Free of H. defensa	EBF 10	3	280	323	98	199	900	17	-0.16
	M2	Free of H. defensa	EBF 10	4	155	198	547	0	900	8	0.56
	M2	Free of H. defensa	EBF 10	5	171	149	291	289	900	18	0.0266667
	M2	Free of H. defensa	EBF 10	6	369	181	136	214	900	15	0.122222
	M2	Free of H. defensa	EBF 10	7	275	270	130	225	900	19	-0.1
	M2	Free of H. defensa	EBF 10	8	171	212	309	208	900	15	0.0666667
	M2	Free of H. defensa	EBF 10	9	30	205	446	219	900	15	0.0577778
	M2	Free of H. defensa	EBF 10	10	62	251	409	178	900	20	0.0466667
	M2	Free of H. defensa	EBF 10	11	210	59	175	456	900	18	-0.144444
	M2	Free of H. defensa	EBF 10	12	246	211	382	61	900	16	0.395556
	M2	Free of H. defensa	EBF 10	13	54	131	305	410	900	17	-0.202222
	M2	Free of H. defensa	EBF 10	14	380	47	52	421	900	18	-0.04
	M2	Free of H. defensa	EBF 10	15	418	73	143	266	900	16	0.246667
	M2	Free of H. defensa	EBF 10	16	433	75	190	202	900	9	0.384444
	M2	Free of H. defensa	EBF 10	17	583	78	191	48	900	11	0.72
	M2	Free of H. defensa	EBF 10	18	108	367	347	78	900	10	0.0111111
	M2	Free of H. defensa	EBF 10	19	78	0	121	701	900	3	-0.557778
	M2	Free of H. defensa	EBF 10	20	25	305	466	104	900	12	0.0911111
	M2	Free of H. defensa	EBF 10	21	269	277	182	172	900	11	0.00222222
	M2	Free of H. defensa	EBF 10	22	89	101	379	331	900	10	0.04
	M2	Free of H. defensa	EBF 10	23	318	582	0	0	900	4	-0.293333
	M2	Free of H. defensa	EBF 10	24	178	405	237	80	900	9	-0.0777778
	M2	Free of H. defensa	EBF 10	25	235	224	287	154	900	13	0.16
	M2	Free of H. defensa	EBF 10	26	8	426	398	68	900	17	-0.0977778
	M2	Free of H. defensa	EBF 10	27	111	18	242	529	900	3	-0.215556
	M2	Free of H. defensa	EBF 10	28	502	82	113	203	900	16	0.366667
	M2	Free of H. defensa	EBF 10	29	134	103	361	302	900	24	0.1
	M2	Free of H. defensa	EBF 10	30					0		#DIV/0!
	M1	Free of H. defensa	EBF 10	1	1	0	0	899	900	1	-0.997778
	M1	Free of H. defensa	EBF 10	2	0	888	12	0	900	1	-0.973333
	M1	Free of H. defensa	EBF 10	3	16	884	0	0	900	1	-0.964444
	M1	Free of H. defensa	EBF 10	4	881	0	0	19	900	1	0.957778
	M1	Free of H. defensa	EBF 10	5	85	815	0	0	900	1	-0.811111
	M1	Free of H. defensa	EBF 10	6	0	895	5	0	900	1	-0.988889
	M1	Free of H. defensa	EBF 10	7	69	831	0	0	900	1	-0.846667
	M1	Free of H. defensa	EBF 10	8	4	896	0	0	900	1	-0.991111
	M1	Free of H. defensa	EBF 10	9	0	7	0	893	900	1	-1
	M1	Free of H. defensa	EBF 10	10	26	0	0	874	900	2	-0.942222
	M1	Free of H. defensa	EBF 10	11	49	851	0	0	900	1	-0.891111
	M1	Free of H. defensa	EBF 10	12	67	133	409	291	900	7	0.0577778
	M1	Free of H. defensa	EBF 10	13	185	715	0	0	900	1	-0.588889
	M1	Free of H. defensa	EBF 10	14	20	880	0	0	900	1	-0.955556
	M1	Free of H. defensa	EBF 10	15	0	0	181	719	900	1	-0.597778
	M1	Free of H. defensa	EBF 10	16	285	195	306	114	900	12	0.313333
	M1	Free of H. defensa	EBF 10	17	80	0	0	820	900	1	-0.822222
	M1	Free of H. defensa	EBF 10	18	0	887	13	0	900	1	-0.971111
	M1	Free of H. defensa	EBF 10	19	680	220	0	0	900	1	0.511111
	M1	Free of H. defensa	EBF 10	20	569	146	169	16	900	5	0.64
	M1	Free of H. defensa	EBF 10	21	0	163	0	737	900	1	-1
	M1	Free of H. defensa	EBF 10	22	0	889	11	0	900	1	-0.975556
	M1	Free of H. defensa	EBF 10	23	892	2	6	0	900	2	0.995556
	M1	Free of H. defensa	EBF 10	24	0	60	30	810	900	2	-0.933333
	M1	Free of H. defensa	EBF 10	25	211	0	0	689	900	1	-0.531111
	M1	Free of H. defensa	EBF 10	26	167	675	38	20	900	3	-0.544444
	M1	Free of H. defensa	EBF 10	27	2	898	0	0	900	1	-0.995556
	M1	Free of H. defensa	EBF 10	28	7	3	48	842	900	3	-0.877778
	M1	Free of H. defensa	EBF 10	29	0	216	33	651	900	2	-0.926667
	M1	Free of H. defensa	EBF 10	30	0	0	14	886	900	1	-0.968889
	M2	HdMS2	EBF 10	1	180	720	0	0	900	2	-0.6
	M2	HdMS2	EBF 10	2	0	224	2	674	900	2	-0.995556
	M2	HdMS2	EBF 10	3	262	447	34	157	900	22	-0.342222
	M2	HdMS2	EBF 10	4	271	447	113	69	900	16	-0.146667
	M2	HdMS2	EBF 10	5	0	0	114	786	900	2	-0.746667
	M2	HdMS2	EBF 10	6	265	133	221	281	900	4	0.08
	M2	HdMS2	EBF 10	7	283	116	29	472	900	11	-0.306667
	M2	HdMS2	EBF 10	8	135	215	63	487	900	17	-0.56
	M2	HdMS2	EBF 10	9	326	101	97	376	900	6	-0.06
	M2	HdMS2	EBF 10	10	307	232	160	201	900	22	0.0377778
	M2	HdMS2	EBF 10	11	170	131	162	437	900	18	-0.262222
	M2	HdMS2	EBF 10	12	77	194	154	475	900	10	-0.486667
	M2	HdMS2	EBF 10	13	10	207	114	269	600	14	-0.586667
	M2	HdMS2	EBF 10	14	157	25	43	675	900	5	-0.555556
	M2	HdMS2	EBF 10	15	47	251	265	337	900	10	-0.306667
	M2	HdMS2	EBF 10	16	421	134	191	154	900	12	0.36
	M2	HdMS2	EBF 10	17	400	393	5	102	900	15	-0.1
	M2	HdMS2	EBF 10	18	18	293	18	571	900	4	-0.92
	M2	HdMS2	EBF 10	19	195	80	368	257	900	21	0.251111
	M2	HdMS2	EBF 10	20	391	118	186	205	900	17	0.282222
	M2	HdMS2	EBF 10	21	240	290	304	66	900	14	0.208889
	M2	HdMS2	EBF 10	22	146	188	231	335	900	21	-0.162222
	M2	HdMS2	EBF 10	23	162	416	60	262	900	9	-0.506667
	M2	HdMS2	EBF 10	24	331	304	81	234	950	22	-0.132632
	M2	HdMS2	EBF 10	25	69	124	231	476	900	4	-0.333333
	M2	HdMS2	EBF 10	26	699	66	135	0	900	5	0.853333
	M2	HdMS2	EBF 10	27	143	245	397	115	900	19	0.2
	M2	HdMS2	EBF 10	28	454	259	153	34	900	8	0.348889
	M2	HdMS2	EBF 10	29	152	127	440	181	900	8	0.315556
	M2	HdMS2	EBF 10	30	186	157	113	444	900	15	-0.335556
	M1	HdMS1	EBF 10	1	0	0	12	888	900	1	-0.973333
	M1	HdMS1	EBF 10	2	0	0	135	765	900	1	-0.7
	M1	HdMS1	EBF 10	3	0	892	8	0	900	2	-0.982222
	M1	HdMS1	EBF 10	4	116	361	224	199	900	16	-0.244444
	M1	HdMS1	EBF 10	5	0	0	9	891	900	1	-0.98
	M1	HdMS1	EBF 10	6	76	649	131	44	900	5	-0.54
	M1	HdMS1	EBF 10	7	5	0	0	895	900	1	-0.988889
	M1	HdMS1	EBF 10	8	65	835	0	0	900	2	-0.855556
	M1	HdMS1	EBF 10	9	0	225	393	282	900	11	-0.126667
	M1	HdMS1	EBF 10	10	197	276	0	427	900	4	-0.562222
	M1	HdMS1	EBF 10	11	0	870	12	18	900	2	-0.973333
	M1	HdMS1	EBF 10	12	0	0	879	21	900	1	0.953333
	M1	HdMS1	EBF 10	13	57	139	158	546	900	28	-0.522222
	M1	HdMS1	EBF 10	14	133	226	285	256	900	19	-0.0711111
	M1	HdMS1	EBF 10	15	103	249	291	257	900	15	-0.124444
	M1	HdMS1	EBF 10	16	96	122	9	673	900	9	-0.766667
	M1	HdMS1	EBF 10	17	0	732	109	59	900	8	-0.757778
	M1	HdMS1	EBF 10	18	351	250	84	215	900	23	-0.0333333
	M1	HdMS1	EBF 10	19	280	216	5	399	900	4	-0.366667
	M1	HdMS1	EBF 10	20	28	621	38	213	900	6	-0.853333
	M1	HdMS1	EBF 10	21	15	0	879	6	900	2	0.986667
	M1	HdMS1	EBF 10	22	0	0	55	845	900	2	-0.877778
	M1	HdMS1	EBF 10	23	104	796	0	0	900	1	-0.768889
	M1	HdMS1	EBF 10	24	0	0	62	838	900	2	-0.862222
	M1	HdMS1	EBF 10	25	40	0	860	0	900	1	1
	M1	HdMS1	EBF 10	26	4	823	0	73	900	2	-0.991111
	M1	HdMS1	EBF 10	27	0	0	80	820	900	1	-0.822222
	M1	HdMS1	EBF 10	28	150	0	0	750	900	1	-0.666667
	M1	HdMS1	EBF 10	29	2	898	0	0	900	1	-0.995556
	M1	HdMS1	EBF 10	30	0	679	0	221	900	1	-1
	M2	HdMS2	EBF1	1	71	466	197	166	900	13	-0.404444
	M2	HdMS2	EBF1	2	236	173	225	266	900	13	0.0244444
	M2	HdMS2	EBF1	3	154	230	0	516	900	3	-0.657778
	M2	HdMS2	EBF1	4	36	430	0	434	900	5	-0.92
	M2	HdMS2	EBF1	5	127	232	299	242	900	20	-0.0533333
	M2	HdMS2	EBF1	6	199	110	182	409	900	10	-0.153333
	M2	HdMS2	EBF1	7	50	354	303	193	900	13	-0.215556
	M2	HdMS2	EBF1	8	48	56	220	576	900	9	-0.404444
	M2	HdMS2	EBF1	9	62	523	193	122	900	9	-0.433333
	M2	HdMS2	EBF1	10	35	295	209	361	900	13	-0.457778
	M2	HdMS2	EBF1	11	191	431	89	189	900	15	-0.377778
	M2	HdMS2	EBF1	12	218	493	81	108	900	11	-0.335556
	M2	HdMS2	EBF1	13	64	489	34	313	900	8	-0.782222
	M2	HdMS2	EBF1	14	458	115	20	307	900	10	0.0622222
	M2	HdMS2	EBF1	15	59	110	201	530	900	16	-0.422222
	M2	HdMS2	EBF1	16	0	454	151	295	900	7	-0.664444
	M2	HdMS2	EBF1	17	145	275	247	233	900	14	-0.128889
	M2	HdMS2	EBF1	18	11	452	238	199	900	11	-0.446667
	M2	HdMS2	EBF1	19	258	81	110	451	900	11	-0.182222
	M2	HdMS2	EBF1	20	61	463	363	13	900	6	-0.0577778
	M2	HdMS2	EBF1	21	0	99	301	500	900	3	-0.331111
	M2	HdMS2	EBF1	22	412	170	318	0	900	7	0.622222
	M2	HdMS2	EBF1	23	224	139	337	200	900	11	0.246667
	M2	HdMS2	EBF1	24	166	232	146	356	900	16	-0.306667
	M2	HdMS2	EBF1	25	410	265	84	141	900	13	0.0977778
	M2	HdMS2	EBF1	26	277	284	143	196	900	17	-0.0666667
	M2	HdMS2	EBF1	27	192	0	7	701	900	5	-0.557778
	M2	HdMS2	EBF1	28	153	179	154	414	900	13	-0.317778
	M2	HdMS2	EBF1	29	50	419	416	25	910	10	0.0241758
	M2	HdMS2	EBF1	30	10	264	378	248	900	9	-0.137778
	M2	HdMS2	EBF1	31	189	533	33	145	900	8	-0.506667
	M1	Free of H. defensa	EBF1	1	336	278	118	158	890	8	0.0202247
	M1	Free of H. defensa	EBF1	2	86	337	265	212	900	11	-0.22
	M1	Free of H. defensa	EBF1	3	0	0	132	768	900	5	-0.706667
	M1	Free of H. defensa	EBF1	4	319	73	79	429	900	6	-0.115556
	M1	Free of H. defensa	EBF1	5	550	0	0	350	900	4	0.222222
	M1	Free of H. defensa	EBF1	6	366	390	13	131	900	10	-0.157778
	M1	Free of H. defensa	EBF1	7	164	245	334	157	900	10	0.106667
	M1	Free of H. defensa	EBF1	8	148	222	217	313	900	20	-0.188889
	M1	Free of H. defensa	EBF1	9	0	349	6	545	900	3	-0.986667
	M1	Free of H. defensa	EBF1	10	76	89	123	612	900	8	-0.557778
	M1	Free of H. defensa	EBF1	11	118	325	216	241	900	5	-0.257778
	M1	Free of H. defensa	EBF1	12	10	480	0	410	900	3	-0.977778
	M1	Free of H. defensa	EBF1	13	64	238	215	383	900	6	-0.38
	M1	Free of H. defensa	EBF1	14	0	315	97	488	900	4	-0.784444
	M1	Free of H. defensa	EBF1	15	366	0	119	415	900	3	0.0777778
	M1	Free of H. defensa	EBF1	16	25	84	0	791	900	5	-0.944444
	M1	Free of H. defensa	EBF1	17	10	139	28	723	900	5	-0.915556
	M1	Free of H. defensa	EBF1	18	352	0	0	548	900	3	-0.217778
	M1	Free of H. defensa	EBF1	19	198	7	212	483	900	12	-0.0888889
	M1	Free of H. defensa	EBF1	20	31	602	138	129	900	10	-0.624444
	M1	Free of H. defensa	EBF1	21	26	566	31	277	900	6	-0.873333
	M1	Free of H. defensa	EBF1	22	17	379	78	426	900	7	-0.788889
	M1	Free of H. defensa	EBF1	23	41	336	91	432	900	6	-0.706667
	M1	Free of H. defensa	EBF1	24	146	132	208	414	900	13	-0.213333
	M1	Free of H. defensa	EBF1	25	134	0	0	766	900	2	-0.702222
	M1	Free of H. defensa	EBF1	26	270	483	0	147	900	5	-0.4
	M1	Free of H. defensa	EBF1	27	141	0	0	759	900	2	-0.686667
	M1	Free of H. defensa	EBF1	28	0	468	114	318	900	4	-0.746667
	M1	Free of H. defensa	EBF1	29	218	577	72	33	900	5	-0.355556
	M1	Free of H. defensa	EBF1	30	50	0	50	800	900	5	-0.777778
	M2	HdMS2	EBF1	1	190	230	289	191	900	19	0.0644444
	M2	HdMS2	EBF1	2	203	353	221	123	900	18	-0.0577778
	M2	HdMS2	EBF1	3	111	164	248	377	900	13	-0.202222
	M2	HdMS2	EBF1	4	361	60	102	377	900	20	0.0288889
	M2	HdMS2	EBF1	5	0	295	5	600	900	3	-0.988889
	M2	HdMS2	EBF1	6	55	14	223	608	900	12	-0.382222
	M2	HdMS2	EBF1	7	10	683	7	200	900	4	-0.962222
	M2	HdMS2	EBF1	8	22	688	85	105	900	3	-0.762222
	M2	HdMS2	EBF1	9	49	568	159	124	900	10	-0.537778
	M2	HdMS2	EBF1	10	266	354	129	151	900	8	-0.122222
	M2	HdMS2	EBF1	11	155	330	6	409	900	8	-0.642222
	M2	HdMS2	EBF1	12	165	292	394	49	900	13	0.242222
	M2	HdMS2	EBF1	13	315	366	0	219	900	13	-0.3
	M2	HdMS2	EBF1	14	9	92	95	704	900	6	-0.768889
	M2	HdMS2	EBF1	15	91	115	111	583	900	9	-0.551111
	M2	HdMS2	EBF1	16	92	539	93	176	900	16	-0.588889
	M2	HdMS2	EBF1	17	127	398	91	284	900	17	-0.515556
	M2	HdMS2	EBF1	18	221	114	171	394	900	13	-0.128889
	M2	HdMS2	EBF1	19	264	322	241	73	900	16	0.122222
	M2	HdMS2	EBF1	20	223	554	40	83	900	6	-0.415556
	M2	HdMS2	EBF1	21	135	224	304	237	900	15	-0.0244444
	M2	HdMS2	EBF1	22	68	577	0	255	900	3	-0.848889
	M2	HdMS2	EBF1	23	140	225	242	293	900	9	-0.151111
	M2	HdMS2	EBF1	24	200	151	69	480	900	15	-0.402222
	M2	HdMS2	EBF1	25	287	347	10	256	900	10	-0.34
	M2	HdMS2	EBF1	26	277	265	97	261	900	14	-0.168889
	M2	HdMS2	EBF1	27	185	300	122	293	900	19	-0.317778
	M2	HdMS2	EBF1	28	0	0	28.8	871.2	900	1	-0.936
	M2	HdMS2	EBF1	29	31.5	530.5	311.1	26.9	900	9	-0.238667
	M2	HdMS2	EBF1	30	0.5	190.8	266.4	442.3	900	20	-0.406889
	M1	HdMS1	EBF1	1	184	157	0	559	900	3	-0.591111
	M1	HdMS1	EBF1	2	157	211	30	502	900	5	-0.584444
	M1	HdMS1	EBF1	3	239	435	0	226	900	7	-0.468889
	M1	HdMS1	EBF1	4	622	69	49	160	900	9	0.491111
	M1	HdMS1	EBF1	5	147	729	24	0	900	4	-0.62
	M1	HdMS1	EBF1	6	111	219	496	74	900	5	0.348889
	M1	HdMS1	EBF1	7	46	304	83	467	900	4	-0.713333
	M1	HdMS1	EBF1	8	231	248	137	284	900	15	-0.182222
	M1	HdMS1	EBF1	9	8	602	180	110	900	10	-0.582222
	M1	HdMS1	EBF1	10	83	554	198	65	900	6	-0.375556
	M1	HdMS1	EBF1	11	0	166	29	705	900	2	-0.935556
	M1	HdMS1	EBF1	12	46	49	373	432	900	8	-0.0688889
	M1	HdMS1	EBF1	13	281	121	184	314	900	18	0.0333333
	M1	HdMS1	EBF1	14	18	50	259	573	900	9	-0.384444
	M1	HdMS1	EBF1	15	0	232	147	521	900	4	-0.673333
	M1	HdMS1	EBF1	16	198	7	212	483	900	12	-0.0888889
	M1	HdMS1	EBF1	17	57	20	435	388	900	8	0.0933333
	M1	HdMS1	EBF1	18	637	16	0	247	900	7	0.415556
	M1	HdMS1	EBF1	19	301	258	112	229	900	11	-0.0822222
	M1	HdMS1	EBF1	20	0	654	0	246	900	3	-1
	M1	HdMS1	EBF1	21	0	442	191	267	900	6	-0.575556
	M1	HdMS1	EBF1	22	72	126	0	702	900	3	-0.84
	M1	HdMS1	EBF1	23	9	531	136	224	900	4	-0.677778
	M1	HdMS1	EBF1	24	131	619	85	65	900	6	-0.52
	M1	HdMS1	EBF1	25	62	436	107	295	900	5	-0.624444
	M1	HdMS1	EBF1	26	16	410	92	382	900	5	-0.76
	M1	HdMS1	EBF1	27	0	206	49	645	900	5	-0.891111
	M1	HdMS1	EBF1	28	99	448	82	271	900	8	-0.597778
	M1	HdMS1	EBF1	29	85	293	259	263	900	13	-0.235556
	M1	HdMS1	EBF1	30	0	577	5	318	900	5	-0.988889
	M2	Free of H. defensa	EBF0.1	1	27	481	0	392	900	2	-0.94
	M2	Free of H. defensa	EBF0.1	2	95	29	373	403	900	10	0.04
	M2	Free of H. defensa	EBF0.1	3	75	431	195	199	900	15	-0.4
	M2	Free of H. defensa	EBF0.1	4	242	0	100	558	900	5	-0.24
	M2	Free of H. defensa	EBF0.1	5	150	675	0	75	900	2	-0.666667
	M2	Free of H. defensa	EBF0.1	6	0	0	193	707	900	6	-0.571111
	M2	Free of H. defensa	EBF0.1	7	9	586	274	31	900	11	-0.371111
	M2	Free of H. defensa	EBF0.1	8	78	274	286	262	900	14	-0.191111
	M2	Free of H. defensa	EBF0.1	9	244	104	123	429	900	13	-0.184444
	M2	Free of H. defensa	EBF0.1	10	155	186	493	66	900	9	0.44
	M2	Free of H. defensa	EBF0.1	11	143	191	156	410	900	14	-0.335556
	M2	Free of H. defensa	EBF0.1	12	305	236	85	274	900	21	-0.133333
	M2	Free of H. defensa	EBF0.1	13	176	108	199	417	900	16	-0.166667
	M2	Free of H. defensa	EBF0.1	14	268	114	177	341	900	19	-0.0111111
	M2	Free of H. defensa	EBF0.1	15	79	0	221	600	900	9	-0.333333
	M2	Free of H. defensa	EBF0.1	16	411	472	0	17	900	3	-0.0866667
	M2	Free of H. defensa	EBF0.1	17	82	0	180	638	900	8	-0.417778
	M2	Free of H. defensa	EBF0.1	18	105	203	186	406	900	7	-0.353333
	M2	Free of H. defensa	EBF0.1	19	84	249	192	375	900	13	-0.386667
	M2	Free of H. defensa	EBF0.1	20	368	335	126	71	900	7	0.0977778
	M2	Free of H. defensa	EBF0.1	21	12	0	69	819	900	3	-0.82
	M2	Free of H. defensa	EBF0.1	22	0	461	180	259	900	8	-0.6
	M2	Free of H. defensa	EBF0.1	23	184	232	307	177	900	18	0.0911111
	M2	Free of H. defensa	EBF0.1	24	202	260	252	186	900	9	0.00888889
	M2	Free of H. defensa	EBF0.1	25	219	273	163	245	900	13	-0.151111
	M2	Free of H. defensa	EBF0.1	26	0	649	198	53	900	6	-0.56
	M2	Free of H. defensa	EBF0.1	27	304	291	113	192	900	18	-0.0733333
	M2	Free of H. defensa	EBF0.1	28	196	155	418	131	900	12	0.364444
	M2	Free of H. defensa	EBF0.1	29	132	129	104	535	900	10	-0.475556
	M2	Free of H. defensa	EBF0.1	30	207	235	325	133	900	16	0.182222
	M1	Free of H. defensa	EBF0.1	1	0	508	42	350	900	4	-0.906667
	M1	Free of H. defensa	EBF0.1	2	267	122	180	331	900	4	-0.00666667
	M1	Free of H. defensa	EBF0.1	3	0	231	477	192	900	4	0.06
	M1	Free of H. defensa	EBF0.1	4	289	186	315	110	900	6	0.342222
	M1	Free of H. defensa	EBF0.1	5	92	333	270	205	900	16	-0.195556
	M1	Free of H. defensa	EBF0.1	6	264	146	0	490	900	4	-0.413333
	M1	Free of H. defensa	EBF0.1	7	0	831	69	0	900	3	-0.846667
	M1	Free of H. defensa	EBF0.1	8	476	268	147	9	900	9	0.384444
	M1	Free of H. defensa	EBF0.1	9	5	0	72	823	900	3	-0.828889
	M1	Free of H. defensa	EBF0.1	10	0	0	206	694	900	2	-0.542222
	M1	Free of H. defensa	EBF0.1	11	275	0	419	206	900	6	0.542222
	M1	Free of H. defensa	EBF0.1	12	112	788	0	0	900	1	-0.751111
	M1	Free of H. defensa	EBF0.1	13	472	428	0	0	900	4	0.0488889
	M1	Free of H. defensa	EBF0.1	14	368	217	96	219	900	11	0.0311111
	M1	Free of H. defensa	EBF0.1	15	384	488	28	0	900	7	-0.0844444
	M1	Free of H. defensa	EBF0.1	16	88	547	0	265	900	2	-0.804444
	M1	Free of H. defensa	EBF0.1	17	0	895	5	0	900	2	-0.988889
	M1	Free of H. defensa	EBF0.1	18	47	99	76	678	900	5	-0.726667
	M1	Free of H. defensa	EBF0.1	19	132	504	201	63	900	4	-0.26
	M1	Free of H. defensa	EBF0.1	20	271	225	192	212	900	12	0.0288889
	M1	Free of H. defensa	EBF0.1	21	0	0	272	628	900	4	-0.395556
	M1	Free of H. defensa	EBF0.1	22	18	486	144	252	900	9	-0.64
	M1	Free of H. defensa	EBF0.1	23	317	375	68	140	900	8	-0.144444
	M1	Free of H. defensa	EBF0.1	24	181	120	242	357	900	7	-0.06
	M1	Free of H. defensa	EBF0.1	25	135	626	6	133	900	4	-0.686667
	M1	Free of H. defensa	EBF0.1	26	359	443	0	98	900	4	-0.202222
	M1	Free of H. defensa	EBF0.1	27	215	184	37	464	900	6	-0.44
	M1	Free of H. defensa	EBF0.1	28	173	595	0	132	900	2	-0.615556
	M1	Free of H. defensa	EBF0.1	29	115	460	0	325	900	2	-0.744444
	M1	Free of H. defensa	EBF0.1	30	60	375	342	123	900	7	-0.106667
	M2	HdMS2	EBF0.1	1	177	159	135	429	900	11	-0.306667
	M2	HdMS2	EBF0.1	2	32	637	6	225	900	4	-0.915556
	M2	HdMS2	EBF0.1	3	0	619	41	240	900	3	-0.908889
	M2	HdMS2	EBF0.1	4	40	294	440	126	900	19	0.0666667
	M2	HdMS2	EBF0.1	5	216	225	161	298	900	16	-0.162222
	M2	HdMS2	EBF0.1	6	501	290	0	109	900	4	0.113333
	M2	HdMS2	EBF0.1	7	124	184	357	235	900	15	0.0688889
	M2	HdMS2	EBF0.1	8	281	371	209	39	900	8	0.0888889
	M2	HdMS2	EBF0.1	9	113	99	376	312	900	17	0.0866667
	M2	HdMS2	EBF0.1	10	135	382	284	99	900	15	-0.0688889
	M2	HdMS2	EBF0.1	11	13	127	292	468	900	14	-0.322222
	M2	HdMS2	EBF0.1	12	153	219	125	403	900	20	-0.382222
	M2	HdMS2	EBF0.1	13	252	176	143	329	900	16	-0.122222
	M2	HdMS2	EBF0.1	14	0	155	507	238	900	10	0.126667
	M2	HdMS2	EBF0.1	15	0	184	349	367	900	7	-0.224444
	M2	HdMS2	EBF0.1	16	241	450	199	10	900	12	-0.0222222
	M2	HdMS2	EBF0.1	17	321	126	401	52	900	7	0.604444
	M2	HdMS2	EBF0.1	18	139	244	182	335	900	14	-0.286667
	M2	HdMS2	EBF0.1	19	344	303	15	238	900	12	-0.202222
	M2	HdMS2	EBF0.1	20	126	403	120	251	900	10	-0.453333
	M2	HdMS2	EBF0.1	21	202	0	28	670	900	6	-0.488889
	M2	HdMS2	EBF0.1	22	196	222	294	188	900	19	0.0888889
	M2	HdMS2	EBF0.1	23	202	58	368	272	900	15	0.266667
	M2	HdMS2	EBF0.1	24	13	197	242	448	900	14	-0.433333
	M2	HdMS2	EBF0.1	25	80	513	307	0	900	8	-0.14
	M2	HdMS2	EBF0.1	26	111	287	49	453	900	12	-0.644444
	M2	HdMS2	EBF0.1	27	0	121	371	408	900	19	-0.175556
	M2	HdMS2	EBF0.1	28	429	51	351	69	900	21	0.733333
	M2	HdMS2	EBF0.1	29	277	256	120	247	900	12	-0.117778
	M2	HdMS2	EBF0.1	30	81	0	264	555	900	5	-0.233333
	M1	HdMS1	EBF0.1	1	189	182	154	375	900	8	-0.237778
	M1	HdMS1	EBF0.1	2	288	242	206	164	900	20	0.0977778
	M1	HdMS1	EBF0.1	3	327	67	102	404	900	11	-0.0466667
	M1	HdMS1	EBF0.1	4	92	214	412	182	900	7	0.12
	M1	HdMS1	EBF0.1	5	0	739	77	84	900	4	-0.828889
	M1	HdMS1	EBF0.1	6	559	275	8	58	900	15	0.26
	M1	HdMS1	EBF0.1	7	35	0	64	801	900	4	-0.78
	M1	HdMS1	EBF0.1	8	113	222	553	12	900	5	0.48
	M1	HdMS1	EBF0.1	9	0	263	330	307	900	4	-0.266667
	M1	HdMS1	EBF0.1	10	158	545	97	100	900	4	-0.433333
	M1	HdMS1	EBF0.1	11	414	385	0	101	900	7	-0.08
	M1	HdMS1	EBF0.1	12	261	143	88	408	900	11	-0.224444
	M1	HdMS1	EBF0.1	13	538	185	59	118	900	4	0.326667
	M1	HdMS1	EBF0.1	14	110	190	458	142	900	6	0.262222
	M1	HdMS1	EBF0.1	15	510	182	90	118	900	11	0.333333
	M1	HdMS1	EBF0.1	16	104	184	0	612	900	5	-0.768889
	M1	HdMS1	EBF0.1	17	69	222	267	342	900	3	-0.253333
	M1	HdMS1	EBF0.1	18	444	177	77	202	900	6	0.157778
	M1	HdMS1	EBF0.1	19	111	129	92	568	900	10	-0.548889
	M1	HdMS1	EBF0.1	20	376	95	96	333	900	13	0.0488889
	M1	HdMS1	EBF0.1	21	251	306	139	204	900	10	-0.133333
	M1	HdMS1	EBF0.1	22	199	251	277	28	755	13	0.260927
	M1	HdMS1	EBF0.1	23	422	71	133	274	900	10	0.233333
	M1	HdMS1	EBF0.1	24	464	62	156	218	900	4	0.377778
	M1	HdMS1	EBF0.1	25	20	429	164	287	900	11	-0.591111
	M1	HdMS1	EBF0.1	26	315	187	186	212	900	6	0.113333
	M1	HdMS1	EBF0.1	27	627	0	78	195	900	3	0.566667
	M1	HdMS1	EBF0.1	28	465	101	0	334	900	10	0.0333333
	M1	HdMS1	EBF0.1	29	85	617	198	0	900	5	-0.371111
	M1	HdMS1	EBF0.1	30	341	159	164	236	900	5	0.122222
	M2	Free of H. defensa	EBF 0.01	1	82	480	297	41	900	7	-0.157778
	M2	Free of H. defensa	EBF 0.01	2	0	213	454	233	900	5	0.00888889
	M2	Free of H. defensa	EBF 0.01	3	245	1	497	157	900	4	0.648889
	M2	Free of H. defensa	EBF 0.01	4	110	49	246	495	900	3	-0.208889
	M2	Free of H. defensa	EBF 0.01	5	0	65	833	2	900	3	0.851111
	M2	Free of H. defensa	EBF 0.01	6	67	519	276	38	900	13	-0.237778
	M2	Free of H. defensa	EBF 0.01	7	91	209	232	368	900	9	-0.282222
	M2	Free of H. defensa	EBF 0.01	8	93	364	317	126	900	15	-0.0888889
	M2	Free of H. defensa	EBF 0.01	9	268	248	102	282	900	23	-0.177778
	M2	Free of H. defensa	EBF 0.01	10	208	390	242	60	900	14	0
	M2	Free of H. defensa	EBF 0.01	11	286	245	225	144	900	20	0.135556
	M2	Free of H. defensa	EBF 0.01	12	63	0	314	523	900	19	-0.162222
	M2	Free of H. defensa	EBF 0.01	13	566	195	137	2	900	6	0.562222
	M2	Free of H. defensa	EBF 0.01	14	0	0	728	172	900	2	0.617778
	M2	Free of H. defensa	EBF 0.01	15	323	255	126	196	900	7	-0.00222222
	M2	Free of H. defensa	EBF 0.01	16	239	124	231	306	900	13	0.0444444
	M2	Free of H. defensa	EBF 0.01	17	65	270	498	67	900	13	0.251111
	M2	Free of H. defensa	EBF 0.01	18	107	715	67	11	900	6	-0.613333
	M2	Free of H. defensa	EBF 0.01	19	209	11	306	374	900	8	0.144444
	M2	Free of H. defensa	EBF 0.01	20	329	115	225	231	900	16	0.231111
	M2	Free of H. defensa	EBF 0.01	21	178	358	213	151	900	21	-0.131111
	M2	Free of H. defensa	EBF 0.01	22	133	299	79	389	900	10	-0.528889
	M2	Free of H. defensa	EBF 0.01	23	92	217	265	326	900	25	-0.206667
	M2	Free of H. defensa	EBF 0.01	24	151	495	254	0	900	14	-0.1
	M2	Free of H. defensa	EBF 0.01	25	578	197	48	77	900	9	0.391111
	M2	Free of H. defensa	EBF 0.01	26	249	259	4	388	900	16	-0.437778
	M2	Free of H. defensa	EBF 0.01	27	173	413	259	55	900	14	-0.04
	M2	Free of H. defensa	EBF 0.01	28	161	244	85	410	900	7	-0.453333
	M2	Free of H. defensa	EBF 0.01	29	264	79	298	259	900	9	0.248889
	M2	Free of H. defensa	EBF 0.01	30	327	256	246	71	900	18	0.273333
	M1	Free of H. defensa	EBF 0.01	1	0	0	58	842	900	1	-0.871111
	M1	Free of H. defensa	EBF 0.01	2	514	52	125	209	900	9	0.42
	M1	Free of H. defensa	EBF 0.01	3	0	765	0	135	900	1	-1
	M1	Free of H. defensa	EBF 0.01	4	149	0	129	622	900	4	-0.382222
	M1	Free of H. defensa	EBF 0.01	5	275	0	53	572	900	3	-0.271111
	M1	Free of H. defensa	EBF 0.01	6	192	255	200	253	900	14	-0.128889
	M1	Free of H. defensa	EBF 0.01	7	243	179	232	246	900	21	0.0555556
	M1	Free of H. defensa	EBF 0.01	8	430	84	63	323	900	12	0.0955556
	M1	Free of H. defensa	EBF 0.01	9	428	95	126	251	900	14	0.231111
	M1	Free of H. defensa	EBF 0.01	10	60	0	0	840	900	2	-0.866667
	M1	Free of H. defensa	EBF 0.01	11	498	0	0	402	900	3	0.106667
	M1	Free of H. defensa	EBF 0.01	12	779	0	29	92	900	2	0.795556
	M1	Free of H. defensa	EBF 0.01	13	199	353	189	159	900	5	-0.137778
	M1	Free of H. defensa	EBF 0.01	14	132	414	5	349	900	4	-0.695556
	M1	Free of H. defensa	EBF 0.01	15	119	104	65	612	900	12	-0.591111
	M1	Free of H. defensa	EBF 0.01	16	0	450	450	0	900	1	0
	M1	Free of H. defensa	EBF 0.01	17	243	422	235	0	900	2	0.0622222
	M1	Free of H. defensa	EBF 0.01	18	0	0	321	579	900	4	-0.286667
	M1	Free of H. defensa	EBF 0.01	19	242	288	96	274	900	8	-0.248889
	M1	Free of H. defensa	EBF 0.01	20	153	359	193	195	900	13	-0.231111
	M1	Free of H. defensa	EBF 0.01	21	383	210	271	36	900	12	0.453333
	M1	Free of H. defensa	EBF 0.01	22	233	109	183	375	900	19	-0.0755556
	M1	Free of H. defensa	EBF 0.01	23	401	144	183	172	900	20	0.297778
	M1	Free of H. defensa	EBF 0.01	24	0	0	178	722	900	1	-0.604444
	M1	Free of H. defensa	EBF 0.01	25	0	13	887	0	900	1	0.971111
	M1	Free of H. defensa	EBF 0.01	26	880	20	0	0	900	1	0.955556
	M1	Free of H. defensa	EBF 0.01	27	810	90	0	0	900	1	0.8
	M1	Free of H. defensa	EBF 0.01	28	80	0	5	815	900	3	-0.811111
	M1	Free of H. defensa	EBF 0.01	29	779	98	23	0	900	2	0.782222
	M1	Free of H. defensa	EBF 0.01	30	113	250	267	270	900	12	-0.155556
	M2	HdMS2	EBF 0.01	1	0	128	772	0	900	5	0.715556
	M2	HdMS2	EBF 0.01	2	370	212	18	300	900	10	-0.137778
	M2	HdMS2	EBF 0.01	3	0	0	435	465	900	1	-0.0333333
	M2	HdMS2	EBF 0.01	4	621	238	26	15	900	8	0.437778
	M2	HdMS2	EBF 0.01	5	64	89	724	23	900	4	0.751111
	M2	HdMS2	EBF 0.01	6	0	883	17	0	900	1	-0.962222
	M2	HdMS2	EBF 0.01	7	0	805	95	0	900	3	-0.788889
	M2	HdMS2	EBF 0.01	8	667	0	0	233	900	2	0.482222
	M2	HdMS2	EBF 0.01	9	663	0	18	219	900	3	0.513333
	M2	HdMS2	EBF 0.01	10	13	887	0	0	900	2	-0.971111
	M2	HdMS2	EBF 0.01	11	51	12	837	0	900	2	0.973333
	M2	HdMS2	EBF 0.01	12	107	182	303	308	900	12	-0.0888889
	M2	HdMS2	EBF 0.01	13	352	331	152	65	900	6	0.12
	M2	HdMS2	EBF 0.01	14	0	108	792	0	900	1	0.76
	M2	HdMS2	EBF 0.01	15	44	81	173	602	900	11	-0.517778
	M2	HdMS2	EBF 0.01	16	42	151	286	421	900	7	-0.271111
	M2	HdMS2	EBF 0.01	17	300	0	13	587	900	15	-0.304444
	M2	HdMS2	EBF 0.01	18	0	99	801	0	900	1	0.78
	M2	HdMS2	EBF 0.01	19	894	0	6	0	900	1	1
	M2	HdMS2	EBF 0.01	20	92	231	219	358	900	15	-0.308889
	M2	HdMS2	EBF 0.01	21	213	190	346	151	900	16	0.242222
	M2	HdMS2	EBF 0.01	22	291	276	38	295	900	25	-0.268889
	M2	HdMS2	EBF 0.01	23	10	555	274	61	900	11	-0.368889
	M2	HdMS2	EBF 0.01	24	200	285	186	229	900	10	-0.142222
	M2	HdMS2	EBF 0.01	25	204	82	429	185	900	16	0.406667
	M2	HdMS2	EBF 0.01	26	0	370	396	134	900	9	-0.12
	M2	HdMS2	EBF 0.01	27	200	226	295	179	900	23	0.1
	M2	HdMS2	EBF 0.01	28	433	137	153	177	900	13	0.302222
	M2	HdMS2	EBF 0.01	29	280	216	237	167	900	24	0.148889
	M2	HdMS2	EBF 0.01	30	0	448	366	86	900	10	-0.186667
	M1	HdMS1	EBF 0.01	1	0	508	100	292	900	2	-0.777778
	M1	HdMS1	EBF 0.01	2	0	140	0	760	900	1	-1
	M1	HdMS1	EBF 0.01	3	63	776	61	0	900	3	-0.724444
	M1	HdMS1	EBF 0.01	4	97	291	433	79	900	15	0.177778
	M1	HdMS1	EBF 0.01	5	0	385	30	485	900	3	-0.933333
	M1	HdMS1	EBF 0.01	6	876	24	0	0	900	1	0.946667
	M1	HdMS1	EBF 0.01	7	31	748	121	0	900	5	-0.662222
	M1	HdMS1	EBF 0.01	8	344	10	301	245	900	9	0.433333
	M1	HdMS1	EBF 0.01	9	316	190	126	268	900	13	-0.0177778
	M1	HdMS1	EBF 0.01	10	165	221	297	217	900	11	0.0266667
	M1	HdMS1	EBF 0.01	11	107	253	310	230	900	10	-0.0733333
	M1	HdMS1	EBF 0.01	12	136	420	19	325	900	4	-0.655556
	M1	HdMS1	EBF 0.01	13	67	229	515	89	900	8	0.293333
	M1	HdMS1	EBF 0.01	14	359	32	25	484	900	6	-0.146667
	M1	HdMS1	EBF 0.01	15	488	0	0	412	900	3	0.0844444
	M1	HdMS1	EBF 0.01	16	31	553	214	102	900	11	-0.455556
	M1	HdMS1	EBF 0.01	17	251	161	128	360	900	6	-0.157778
	M1	HdMS1	EBF 0.01	18	221	283	117	279	900	23	-0.248889
	M1	HdMS1	EBF 0.01	19	168	253	334	145	900	17	0.115556
	M1	HdMS1	EBF 0.01	20	225	237	198	240	900	6	-0.06
	M1	HdMS1	EBF 0.01	21	357	96	208	239	900	13	0.255556
	M1	HdMS1	EBF 0.01	22	294	423	76	107	900	7	-0.177778
	M1	HdMS1	EBF 0.01	23	465	261	174	0	900	4	0.42
	M1	HdMS1	EBF 0.01	24	51	15	292	542	900	5	-0.237778
	M1	HdMS1	EBF 0.01	25	194	104	245	357	900	16	-0.0244444
	M1	HdMS1	EBF 0.01	26	336	151	174	239	900	13	0.133333
	M1	HdMS1	EBF 0.01	27	22	560	198	120	900	9	-0.511111
	M1	HdMS1	EBF 0.01	28	78	269	361	192	900	18	-0.0244444
	M1	HdMS1	EBF 0.01	29	744	156	0	0	900	3	0.653333
	M1	HdMS1	EBF 0.01	30	17	13	361	509	900	6	-0.16

## Sheet: Data Genista clones
	biotype	symbiotic state	stimulus	Aphid	time in s Arm1	time in s Arm2	time in s Arm3	time in s Arm4	total time in s	# Transitions	repulsivity Score
control= hexane	Gt1	Free of H. defensa	Control	1	369	292	123	116	900	12	0.0933333
	Gt1	Free of H. defensa	Control	2	165	443	279	13	900	12	-0.0133333
arms 1 & 3 stimulus	Gt1	Free of H. defensa	Control	3	73	94	262	471	900	10	-0.255556
arms 2 & 4 hexane control	Gt1	Free of H. defensa	Control	4	119	549	103	129	900	5	-0.506667
	Gt1	Free of H. defensa	Control	5	134	739	27	0	900	4	-0.642222
	Gt1	Free of H. defensa	Control	6	290	277	273	60	900	11	0.251111
	Gt1	Free of H. defensa	Control	7	493	76	267	64	900	5	0.688889
	Gt1	Free of H. defensa	Control	8	259	158	102	381	900	10	-0.197778
	Gt1	Free of H. defensa	Control	9	82	120	322	376	900	9	-0.102222
	Gt1	Free of H. defensa	Control	10	0	313	359	228	900	10	-0.202222
	Gt1	Free of H. defensa	Control	11	412	259	10	219	900	17	-0.0622222
	Gt1	Free of H. defensa	Control	12	551	211	69	69	900	18	0.377778
	Gt1	Free of H. defensa	Control	13	327	92	114	367	900	14	-0.02
	Gt1	Free of H. defensa	Control	14	79	303	231	287	900	7	-0.311111
	Gt1	Free of H. defensa	Control	15	832	0	0	68	900	1	0.848889
	Gt1	Free of H. defensa	Control	16	229	57	46	568	900	23	-0.388889
	Gt1	Free of H. defensa	Control	17	231	406	140	123	900	10	-0.175556
	Gt1	Free of H. defensa	Control	18	343	557	0	0	900	8	-0.237778
	Gt1	Free of H. defensa	Control	19	288	286	75	251	900	7	-0.193333
	Gt1	Free of H. defensa	Control	20	171	169	171	389	900	14	-0.24
	Gt1	Free of H. defensa	Control	21	268	0	0	632	900	6	-0.404444
	Gt1	Free of H. defensa	Control	22	12	5	832	51	900	4	0.875556
	Gt1	Free of H. defensa	Control	23	379	419	102	0	900	12	0.0688889
	Gt1	Free of H. defensa	Control	24	25	28	0	847	900	3	-0.944444
	Gt1	Free of H. defensa	Control	25	203	84	378	235	900	14	0.291111
	Gt1	Free of H. defensa	Control	26	77	0	325	498	900	9	-0.106667
	Gt1	Free of H. defensa	Control	27	0	1	60	839	900	2	-0.866667
	Gt1	Free of H. defensa	Control	28	0	0	894	6	900	2	0.986667
	Gt1	Free of H. defensa	Control	29	877	5	4	14	900	3	0.957778
	Gt1	Free of H. defensa	Control	30	0	74	826	0	900	1	0.835556
	Gt1	HdGt1	Control	1	434	209	182	75	900	17	0.368889
	Gt1	HdGt1	Control	2	0	167	23	710	900	2	-0.948889
	Gt1	HdGt1	Control	3	260	410	0	230	900	2	-0.422222
	Gt1	HdGt1	Control	4	283	22	457	138	900	9	0.644444
	Gt1	HdGt1	Control	5	177	419	268	36	900	12	-0.0111111
	Gt1	HdGt1	Control	6	0	0	479	421	900	1	0.0644444
	Gt1	HdGt1	Control	7	242	252	308	98	900	8	0.222222
	Gt1	HdGt1	Control	8	4	0	610	286	900	2	0.364444
	Gt1	HdGt1	Control	9	0	860	0	40	900	1	-1
	Gt1	HdGt1	Control	10	715	185	0	0	900	2	0.588889
	Gt1	HdGt1	Control	11	160	360	255	125	900	14	-0.0777778
	Gt1	HdGt1	Control	12	270	131	285	214	900	10	0.233333
	Gt1	HdGt1	Control	13	419	121	202	158	900	6	0.38
	Gt1	HdGt1	Control	14	313	213	137	237	900	9	0
	Gt1	HdGt1	Control	15	246	499	102	53	900	9	-0.226667
	Gt1	HdGt1	Control	16	119	300	306	175	900	5	-0.0555556
	Gt1	HdGt1	Control	17	56	292	408	144	900	6	0.0311111
	Gt1	HdGt1	Control	18	22	163	474	241	900	14	0.102222
	Gt1	HdGt1	Control	19	355	227	234	84	900	13	0.308889
	Gt1	HdGt1	Control	20	287	285	169	159	900	17	0.0133333
	Gt1	HdGt1	Control	21	93	338	209	260	900	22	-0.328889
	Gt1	HdGt1	Control	22	168	206	227	299	900	16	-0.122222
	Gt1	HdGt1	Control	23	135	666	77	22	900	6	-0.528889
	Gt1	HdGt1	Control	24	169	365	56	310	900	17	-0.5
	Gt1	HdGt1	Control	25	542	219	25	114	900	9	0.26
	Gt1	HdGt1	Control	26	46	208	502	144	900	7	0.217778
	Gt1	HdGt1	Control	27	441	364	53	42	900	12	0.0977778
	Gt1	HdGt1	Control	28	211	288	128	273	900	9	-0.246667
	Gt1	HdGt1	Control	29	675	0	202	23	900	2	0.948889
	Gt1	HdGt1	Control	30	77	282	478	63	900	16	0.233333
	Gt1	HdMS2	Control	1	129	228	393	150	900	17	0.16
	Gt1	HdMS2	Control	2	147	613	107	33	900	16	-0.435556
	Gt1	HdMS2	Control	3	299	186	268	147	900	14	0.26
	Gt1	HdMS2	Control	4	230	342	150	178	900	12	-0.155556
	Gt1	HdMS2	Control	5	173	506	221	0	900	4	-0.124444
	Gt1	HdMS2	Control	6	248	373	138	141	900	9	-0.142222
	Gt1	HdMS2	Control	7	603	234	9	54	900	3	0.36
	Gt1	HdMS2	Control	8	107	484	273	36	900	15	-0.155556
	Gt1	HdMS2	Control	9	204	57	73	566	900	13	-0.384444
	Gt1	HdMS2	Control	10	420	425	54	1	900	4	0.0533333
	Gt1	HdMS2	Control	11	94	304	198	304	900	13	-0.351111
	Gt1	HdMS2	Control	12	237	50	71	542	900	14	-0.315556
	Gt1	HdMS2	Control	13	120	0	0	780	900	1	-0.733333
	Gt1	HdMS2	Control	14	0	315	368	217	900	5	-0.182222
	Gt1	HdMS2	Control	15	481	187	123	109	900	6	0.342222
	Gt1	HdMS2	Control	16	664	0	227	9	900	2	0.98
	Gt1	HdMS2	Control	17	7	300	308	285	900	8	-0.3
	Gt1	HdMS2	Control	18	17	120	0	763	900	2	-0.962222
	Gt1	HdMS2	Control	19	558	223	5	114	900	8	0.251111
	Gt1	HdMS2	Control	20	645	0	30	225	900	5	0.5
	Gt1	HdMS2	Control	21	335	280	65	220	900	14	-0.111111
	Gt1	HdMS2	Control	22	168	117	270	345	900	9	-0.0266667
	Gt1	HdMS2	Control	23	149	140	326	285	900	9	0.0555556
	Gt1	HdMS2	Control	24	0	391	509	0	900	11	0.131111
	Gt1	HdMS2	Control	25	360	120	93	327	900	12	0.00666667
	Gt1	HdMS2	Control	26	294	132	161	313	900	15	0.0111111
	Gt1	HdMS2	Control	27	390	389	102	19	900	7	0.0933333
	Gt1	HdMS2	Control	28	148	377	323	52	900	13	0.0466667
	Gt1	HdMS2	Control	29	469	296	117	18	900	11	0.302222
	Gt1	HdMS2	Control	30	317	111	258	214	900	20	0.277778
	Gt1	HdMS1	Control	1	637	0	0	263	900	6	0.415556
	Gt1	HdMS1	Control	2	0	199	701	0	900	3	0.557778
	Gt1	HdMS1	Control	3	54	448	260	138	900	21	-0.302222
	Gt1	HdMS1	Control	4	397	322	80	101	900	18	0.06
	Gt1	HdMS1	Control	5	219	0	189	492	900	7	-0.0933333
	Gt1	HdMS1	Control	6	193	59	377	271	900	17	0.266667
	Gt1	HdMS1	Control	7	245	279	180	196	900	11	-0.0555556
	Gt1	HdMS1	Control	8	5	629	237	29	900	11	-0.462222
	Gt1	HdMS1	Control	9	97	340	359	104	900	13	0.0133333
	Gt1	HdMS1	Control	10	345	237	99	219	900	12	-0.0133333
	Gt1	HdMS1	Control	11	743	79	40	38	900	6	0.74
	Gt1	HdMS1	Control	12	345	0	239	316	900	4	0.297778
	Gt1	HdMS1	Control	13	234	232	328	106	900	24	0.248889
	Gt1	HdMS1	Control	14	39	780	81	0	900	9	-0.733333
	Gt1	HdMS1	Control	15	125	108	287	380	900	9	-0.0844444
	Gt1	HdMS1	Control	16	572	174	139	15	900	6	0.58
	Gt1	HdMS1	Control	17	57	229	418	196	900	12	0.0555556
	Gt1	HdMS1	Control	18	297	438	160	5	900	9	0.0155556
	Gt1	HdMS1	Control	19	54	178	335	333	900	13	-0.135556
	Gt1	HdMS1	Control	20	330	177	150	243	900	11	0.0666667
	Gt1	HdMS1	Control	21	257	120	61	462	900	14	-0.293333
	Gt1	HdMS1	Control	22	429	11	68	392	900	13	0.104444
	Gt1	HdMS1	Control	23	18	180	229	473	900	12	-0.451111
	Gt1	HdMS1	Control	24	29	260	382	229	900	12	-0.0866667
	Gt1	HdMS1	Control	25	298	289	167	146	900	12	0.0333333
	Gt1	HdMS1	Control	26	48	404	348	100	900	7	-0.12
	Gt1	HdMS1	Control	27	110	118	247	425	900	14	-0.206667
	Gt1	HdMS1	Control	28	298	147	243	212	900	14	0.202222
	Gt1	HdMS1	Control	29	224	362	192	122	900	20	-0.0755556
	Gt1	HdMS1	Control	30	520	23	0	357	900	11	0.155556
	Gt1	Free of H. defensa	EBF 10	1	260	280	0	360	900	11	-0.422222
	Gt1	Free of H. defensa	EBF 10	2	0	0	420	480	900	1	-0.0666667
	Gt1	Free of H. defensa	EBF 10	3	828	61	11	0	900	3	0.864444
	Gt1	Free of H. defensa	EBF 10	4	337	269	107	187	900	11	-0.0133333
	Gt1	Free of H. defensa	EBF 10	5	401	482	0	17	900	7	-0.108889
	Gt1	Free of H. defensa	EBF 10	6	796	0	0	104	900	2	0.768889
	Gt1	Free of H. defensa	EBF 10	7	0	889	11	0	900	1	-0.975556
	Gt1	Free of H. defensa	EBF 10	8	300	245	57	298	900	17	-0.206667
	Gt1	Free of H. defensa	EBF 10	9	0	750	150	0	900	3	-0.666667
	Gt1	Free of H. defensa	EBF 10	10	0	441	338	121	900	7	-0.248889
	Gt1	Free of H. defensa	EBF 10	11	156	433	311	0	900	6	0.0377778
	Gt1	Free of H. defensa	EBF 10	12	65	414	221	200	900	7	-0.364444
	Gt1	Free of H. defensa	EBF 10	13	0	0	50	850	900	1	-0.888889
	Gt1	Free of H. defensa	EBF 10	14	308	301	221	70	900	9	0.175556
	Gt1	Free of H. defensa	EBF 10	15	318	456	75	51	900	13	-0.126667
	Gt1	Free of H. defensa	EBF 10	16	75	529	296	0	900	9	-0.175556
	Gt1	Free of H. defensa	EBF 10	17	11	560	281	48	900	14	-0.351111
	Gt1	Free of H. defensa	EBF 10	18	46	844	10	0	900	4	-0.875556
	Gt1	Free of H. defensa	EBF 10	19	0	558	296	46	900	12	-0.342222
	Gt1	Free of H. defensa	EBF 10	20	149	165	118	462	894	12	-0.402685
	Gt1	Free of H. defensa	EBF 10	21	80	465	202	153	900	11	-0.373333
	Gt1	Free of H. defensa	EBF 10	22	6	0	0	894	900	1	-0.986667
	Gt1	Free of H. defensa	EBF 10	23	33	154	164	549	900	8	-0.562222
	Gt1	Free of H. defensa	EBF 10	24	0	438	100	362	900	2	-0.777778
	Gt1	Free of H. defensa	EBF 10	25	54	339	387	120	900	14	-0.02
	Gt1	Free of H. defensa	EBF 10	26	565	99	62	134	860	20	0.45814
	Gt1	Free of H. defensa	EBF 10	27	42	480	278	100	900	9	-0.288889
	Gt1	Free of H. defensa	EBF 10	28	485	143	5	267	900	9	0.0888889
	Gt1	Free of H. defensa	EBF 10	29	250	98	122	430	900	11	-0.173333
	Gt1	Free of H. defensa	EBF 10	30	13	0	66	821	900	4	-0.824444
	Gt1	HdGt1	EBF 10	1	179	359	136	226	900	10	-0.3
	Gt1	HdGt1	EBF 10	2	0	803	97	0	900	1	-0.784444
	Gt1	HdGt1	EBF 10	3	0	0	50	850	900	1	-0.888889
	Gt1	HdGt1	EBF 10	4	151	187	174	388	900	10	-0.277778
	Gt1	HdGt1	EBF 10	5	214	252	32	402	900	11	-0.453333
	Gt1	HdGt1	EBF 10	6	855	7	0	38	900	4	0.9
	Gt1	HdGt1	EBF 10	7	22	878	0	0	900	1	-0.951111
	Gt1	HdGt1	EBF 10	8	0	776	1	123	900	2	-0.997778
	Gt1	HdGt1	EBF 10	9	0	40	846	14	900	3	0.88
	Gt1	HdGt1	EBF 10	10	550	0	2	348	900	3	0.226667
	Gt1	HdGt1	EBF 10	11	73	585	67	175	900	4	-0.688889
	Gt1	HdGt1	EBF 10	12	61	40	0	799	900	2	-0.864444
	Gt1	HdGt1	EBF 10	13	203	315	279	103	900	11	0.0711111
	Gt1	HdGt1	EBF 10	14	121	236	327	216	900	29	-0.00444444
	Gt1	HdGt1	EBF 10	15	200	340	288	72	900	6	0.0844444
	Gt1	HdGt1	EBF 10	16	235	50	108	507	900	17	-0.237778
	Gt1	HdGt1	EBF 10	17	0	0	63	837	900	1	-0.86
	Gt1	HdGt1	EBF 10	18	139	349	360	52	900	24	0.108889
	Gt1	HdGt1	EBF 10	19	297	270	259	74	900	20	0.235556
	Gt1	HdGt1	EBF 10	20	153	194	318	235	900	9	0.0466667
	Gt1	HdGt1	EBF 10	21	184	368	225	123	900	21	-0.0911111
	Gt1	HdGt1	EBF 10	22	92	177	439	192	900	13	0.18
	Gt1	HdGt1	EBF 10	23	177	165	128	430	900	23	-0.322222
	Gt1	HdGt1	EBF 10	24	109	498	275	18	900	26	-0.146667
	Gt1	HdGt1	EBF 10	25	3	497	121	279	900	7	-0.724444
	Gt1	HdGt1	EBF 10	26	507	42	33	318	900	9	0.2
	Gt1	HdGt1	EBF 10	27	141	392	156	211	900	13	-0.34
	Gt1	HdGt1	EBF 10	28	768	66	66	0	900	3	0.853333
	Gt1	HdGt1	EBF 10	29	320	166	122	292	900	15	-0.0177778
	Gt1	HdGt1	EBF 10	30	157	415	143	185	900	24	-0.333333
	Gt1	HdMS2	EBF 10	1	0	736	164	0	900	3	-0.635556
	Gt1	HdMS2	EBF 10	2	74	40	161	625	900	4	-0.477778
	Gt1	HdMS2	EBF 10	3	0	794	71	35	900	4	-0.842222
	Gt1	HdMS2	EBF 10	4	146	0	0	754	900	2	-0.675556
	Gt1	HdMS2	EBF 10	5	104	286	88	422	900	5	-0.573333
	Gt1	HdMS2	EBF 10	6	49	468	92	291	900	5	-0.686667
	Gt1	HdMS2	EBF 10	7	0	0	146	754	900	2	-0.675556
	Gt1	HdMS2	EBF 10	8	10	216	0	674	900	3	-0.977778
	Gt1	HdMS2	EBF 10	9	218	10	0	672	900	4	-0.515556
	Gt1	HdMS2	EBF 10	10	568	148	177	7	900	8	0.655556
	Gt1	HdMS2	EBF 10	11	171	465	165	99	900	4	-0.253333
	Gt1	HdMS2	EBF 10	12	454	0	0	446	900	1	0.00888889
	Gt1	HdMS2	EBF 10	13	80	0	45	775	900	3	-0.722222
	Gt1	HdMS2	EBF 10	14	405	0	0	495	900	1	-0.1
	Gt1	HdMS2	EBF 10	15	0	0	8	892	900	1	-0.982222
	Gt1	HdMS2	EBF 10	16	0	867	33	0	900	2	-0.926667
	Gt1	HdMS2	EBF 10	17	27	873	0	0	900	1	-0.94
	Gt1	HdMS2	EBF 10	18	19	679	0	202	900	2	-0.957778
	Gt1	HdMS2	EBF 10	19	216	296	103	285	900	9	-0.291111
	Gt1	HdMS2	EBF 10	20	0	50	483	367	900	5	0.0733333
	Gt1	HdMS2	EBF 10	21	130	497	131	142	900	6	-0.42
	Gt1	HdMS2	EBF 10	22	0	0	185	715	900	1	-0.588889
	Gt1	HdMS2	EBF 10	23	0	0	31	869	900	1	-0.931111
	Gt1	HdMS2	EBF 10	24	480	123	297	0	900	3	0.726667
	Gt1	HdMS2	EBF 10	25	827	0	0	73	900	1	0.837778
	Gt1	HdMS2	EBF 10	26	0	0	44	856	900	1	-0.902222
	Gt1	HdMS2	EBF 10	27	724	57	0	119	900	5	0.608889
	Gt1	HdMS2	EBF 10	28	639	180	81	0	900	6	0.6
	Gt1	HdMS2	EBF 10	29	15	197	249	439	900	8	-0.413333
	Gt1	HdMS2	EBF 10	30	0	0	226	674	900	1	-0.497778
	Gt1	HdMS1	EBF 10	1	879	0	0	21	900	1	0.953333
	Gt1	HdMS1	EBF 10	2	14	755	0	131	900	2	-0.968889
	Gt1	HdMS1	EBF 10	3	545	0	0	355	900	1	0.211111
	Gt1	HdMS1	EBF 10	4	26	0	0	874	900	2	-0.942222
	Gt1	HdMS1	EBF 10	5	0	0	190	710	900	1	-0.577778
	Gt1	HdMS1	EBF 10	6	0	0	782	118	900	1	0.737778
	Gt1	HdMS1	EBF 10	7	12	0	0	888	900	1	-0.973333
	Gt1	HdMS1	EBF 10	8	84	770	46	0	900	4	-0.711111
	Gt1	HdMS1	EBF 10	9	318	66	432	84	900	4	0.666667
	Gt1	HdMS1	EBF 10	10	0	22	10	868	900	4	-0.977778
	Gt1	HdMS1	EBF 10	11	22	343	383	152	900	10	-0.1
	Gt1	HdMS1	EBF 10	12	0	163	307	430	900	11	-0.317778
	Gt1	HdMS1	EBF 10	13	287	412	18	123	840	9	-0.27381
	Gt1	HdMS1	EBF 10	14	56	0	137	707	900	6	-0.571111
	Gt1	HdMS1	EBF 10	15	126	273	267	234	900	10	-0.126667
	Gt1	HdMS1	EBF 10	16	35	748	64	53	900	5	-0.78
	Gt1	HdMS1	EBF 10	17	732	110	0	58	900	2	0.626667
	Gt1	HdMS1	EBF 10	18	100	198	475	127	900	18	0.277778
	Gt1	HdMS1	EBF 10	19	0	341	429	13	783	9	0.0957854
	Gt1	HdMS1	EBF 10	20	201	194	10	495	900	15	-0.531111
	Gt1	HdMS1	EBF 10	21	144	520	4	232	900	3	-0.671111
	Gt1	HdMS1	EBF 10	22	66	117	558	159	900	9	0.386667
	Gt1	HdMS1	EBF 10	23	104	125	169	502	900	10	-0.393333
	Gt1	HdMS1	EBF 10	24	859	41	0	0	900	1	0.908889
	Gt1	HdMS1	EBF 10	25	295	493	19	93	900	11	-0.302222
	Gt1	HdMS1	EBF 10	26	295	32	82	491	900	14	-0.162222
	Gt1	HdMS1	EBF 10	27	99	146	203	452	900	10	-0.328889
	Gt1	HdMS1	EBF 10	28	3	254	432	211	900	15	-0.0333333
	Gt1	HdMS1	EBF 10	29	72	465	165	198	900	10	-0.473333
	Gt1	HdMS1	EBF 10	30	0	0	5	895	900	2	-0.988889
	Gt1	Free of H. defensa	EBF1	1	90	352	0	458	900	2	-0.8
	Gt1	Free of H. defensa	EBF1	2	0	0	8	892	900	1	-0.982222
	Gt1	Free of H. defensa	EBF1	3	11	383	100	406	900	6	-0.753333
	Gt1	Free of H. defensa	EBF1	4	616	108	17	159	900	6	0.406667
	Gt1	Free of H. defensa	EBF1	5	313	251	311	25	900	4	0.386667
	Gt1	Free of H. defensa	EBF1	6	147	613	0	140	900	2	-0.673333
	Gt1	Free of H. defensa	EBF1	7	48	154	25	673	900	11	-0.837778
	Gt1	Free of H. defensa	EBF1	8	76	586	33	205	900	11	-0.757778
	Gt1	Free of H. defensa	EBF1	9	119	211	265	305	900	11	-0.146667
	Gt1	Free of H. defensa	EBF1	10	85	121	247	447	900	10	-0.262222
	Gt1	Free of H. defensa	EBF1	11	131	479	225	65	900	14	-0.208889
	Gt1	Free of H. defensa	EBF1	12	0	2	725	173	900	3	0.611111
	Gt1	Free of H. defensa	EBF1	13	237	102	298	263	900	17	0.188889
	Gt1	Free of H. defensa	EBF1	14	100	403	274	123	900	20	-0.168889
	Gt1	Free of H. defensa	EBF1	15	0	83	817	0	900	1	0.815556
	Gt1	Free of H. defensa	EBF1	16	5	463	237	195	900	19	-0.462222
	Gt1	Free of H. defensa	EBF1	17	139	588	80	93	900	16	-0.513333
	Gt1	Free of H. defensa	EBF1	18	131	13	727	29	900	4	0.906667
	Gt1	Free of H. defensa	EBF1	19	299	306	22	273	900	15	-0.286667
	Gt1	Free of H. defensa	EBF1	20	306	128	314	152	900	12	0.377778
	Gt1	Free of H. defensa	EBF1	21	57	373	99	371	900	12	-0.653333
	Gt1	Free of H. defensa	EBF1	22	307	165	428	0	900	15	0.633333
	Gt1	Free of H. defensa	EBF1	23	25	165	334	376	900	24	-0.202222
	Gt1	Free of H. defensa	EBF1	24	242	99	77	482	900	15	-0.291111
	Gt1	Free of H. defensa	EBF1	25	17	408	380	95	900	22	-0.117778
	Gt1	Free of H. defensa	EBF1	26	158	223	239	280	900	15	-0.117778
	Gt1	Free of H. defensa	EBF1	27	276	269	58	297	900	13	-0.257778
	Gt1	Free of H. defensa	EBF1	28	217	361	171	151	900	7	-0.137778
	Gt1	Free of H. defensa	EBF1	29	32	436	226	206	900	15	-0.426667
	Gt1	Free of H. defensa	EBF1	30	116	550	162	72	900	17	-0.382222
	Gt1	HdGt1	EBF1	1	25	158	402	315	900	13	-0.0511111
	Gt1	HdGt1	EBF1	2	251	105	138	406	900	19	-0.135556
	Gt1	HdGt1	EBF1	3	479	328	2	91	900	7	0.0688889
	Gt1	HdGt1	EBF1	4	1	411	338	150	900	10	-0.246667
	Gt1	HdGt1	EBF1	5	460	297	69	74	900	13	0.175556
	Gt1	HdGt1	EBF1	6	281	8	118	493	900	18	-0.113333
	Gt1	HdGt1	EBF1	7	20	190	145	545	900	7	-0.633333
	Gt1	HdGt1	EBF1	8	98	103	0	699	900	3	-0.782222
	Gt1	HdGt1	EBF1	9	148	625	21	106	900	12	-0.624444
	Gt1	HdGt1	EBF1	10	222	475	203	0	900	11	-0.0555556
	Gt1	HdGt1	EBF1	11	32	555	5	308	900	8	-0.917778
	Gt1	HdGt1	EBF1	12	417	83	107	293	900	15	0.164444
	Gt1	HdGt1	EBF1	13	0	0	20	880	900	1	-0.955556
	Gt1	HdGt1	EBF1	14	33	15	78	774	900	3	-0.753333
	Gt1	HdGt1	EBF1	15	196	321	68	315	900	15	-0.413333
	Gt1	HdGt1	EBF1	16	179	303	276	142	900	31	0.0111111
	Gt1	HdGt1	EBF1	17	0	0	2	898	900	1	-0.995556
	Gt1	HdGt1	EBF1	18	606	0	99	195	900	3	0.566667
	Gt1	HdGt1	EBF1	19	67	280	224	329	900	9	-0.353333
	Gt1	HdGt1	EBF1	20	160	185	140	415	900	13	-0.333333
	Gt1	HdGt1	EBF1	21	81	111	330	378	900	12	-0.0866667
	Gt1	HdGt1	EBF1	22	0	810	90	0	900	1	-0.8
	Gt1	HdGt1	EBF1	23	118	314	152	316	900	13	-0.4
	Gt1	HdGt1	EBF1	24	130	188	381	201	900	15	0.135556
	Gt1	HdGt1	EBF1	25	384	117	148	251	900	12	0.182222
	Gt1	HdGt1	EBF1	26	0	136	144	620	900	4	-0.68
	Gt1	HdGt1	EBF1	27	85	567	0	248	900	5	-0.811111
	Gt1	HdGt1	EBF1	28	235	67	105	493	900	10	-0.244444
	Gt1	HdGt1	EBF1	29	0	709	191	0	900	2	-0.575556
	Gt1	HdGt1	EBF1	30	86	437	285	92	900	9	-0.175556
	Gt1	HdMS2	EBF1	1	0	558	330	12	900	2	-0.266667
	Gt1	HdMS2	EBF1	2	62	486	280	72	900	12	-0.24
	Gt1	HdMS2	EBF1	3	395	229	87	189	900	11	0.0711111
	Gt1	HdMS2	EBF1	4	151	415	233	101	900	16	-0.146667
	Gt1	HdMS2	EBF1	5	0	608	156	136	900	2	-0.653333
	Gt1	HdMS2	EBF1	6	815	0	60	25	900	2	0.944444
	Gt1	HdMS2	EBF1	7	197	511	165	27	900	12	-0.195556
	Gt1	HdMS2	EBF1	8	0	602	0	298	900	2	-1
	Gt1	HdMS2	EBF1	9	28	378	138	356	900	9	-0.631111
	Gt1	HdMS2	EBF1	10	78	58	178	586	900	10	-0.431111
	Gt1	HdMS2	EBF1	11	44	12	45	799	900	9	-0.802222
	Gt1	HdMS2	EBF1	12	150	433	157	160	900	14	-0.317778
	Gt1	HdMS2	EBF1	13	425	232	91	152	900	7	0.146667
	Gt1	HdMS2	EBF1	14	21	516	17	346	900	5	-0.915556
	Gt1	HdMS2	EBF1	15	0	124	381	395	900	12	-0.153333
	Gt1	HdMS2	EBF1	16	0	760	140	0	900	1	-0.688889
	Gt1	HdMS2	EBF1	17	0	303	148	449	900	7	-0.671111
	Gt1	HdMS2	EBF1	18	0	0	184	716	900	1	-0.591111
	Gt1	HdMS2	EBF1	19	447	242	39	172	900	5	0.08
	Gt1	HdMS2	EBF1	20	232	284	112	272	900	16	-0.235556
	Gt1	HdMS2	EBF1	21	8	380	171	341	900	16	-0.602222
	Gt1	HdMS2	EBF1	22	208	305	196	191	900	24	-0.102222
	Gt1	HdMS2	EBF1	23	61	298	513	28	900	14	0.275556
	Gt1	HdMS2	EBF1	24	55	0	13	832	900	3	-0.848889
	Gt1	HdMS2	EBF1	25	95	295	248	262	900	9	-0.237778
	Gt1	HdMS2	EBF1	26	71	293	232	304	900	20	-0.326667
	Gt1	HdMS2	EBF1	27	12	0	435	453	900	3	-0.00666667
	Gt1	HdMS2	EBF1	28	0	885	15	0	900	1	-0.966667
	Gt1	HdMS2	EBF1	29	0	13	887	0	900	1	0.971111
	Gt1	HdMS2	EBF1	30	0	191	709	0	900	1	0.575556
	Gt1	HdMS1	EBF1	1	99	188	567	46	900	8	0.48
	Gt1	HdMS1	EBF1	2	213	523	56	108	900	6	-0.402222
	Gt1	HdMS1	EBF1	3	152	458	107	183	900	11	-0.424444
	Gt1	HdMS1	EBF1	4	0	604	296	0	900	2	-0.342222
	Gt1	HdMS1	EBF1	5	896	0	2	2	900	2	0.995556
	Gt1	HdMS1	EBF1	6	0	29	7	864	900	2	-0.984444
	Gt1	HdMS1	EBF1	7	0	898	0	2	900	1	-1
	Gt1	HdMS1	EBF1	8	395	505	0	0	900	1	-0.122222
	Gt1	HdMS1	EBF1	9	30	573	112	185	900	7	-0.684444
	Gt1	HdMS1	EBF1	10	1	446	57	396	900	4	-0.871111
	Gt1	HdMS1	EBF1	11	416	330	154	0	900	4	0.266667
	Gt1	HdMS1	EBF1	12	507	69	49	275	900	7	0.235556
	Gt1	HdMS1	EBF1	13	115	267	217	301	900	18	-0.262222
	Gt1	HdMS1	EBF1	14	0	0	92	808	900	1	-0.795556
	Gt1	HdMS1	EBF1	15	0	278	392	230	900	2	-0.128889
	Gt1	HdMS1	EBF1	16	0	874	26	0	900	1	-0.942222
	Gt1	HdMS1	EBF1	17	0	630	270	0	900	1	-0.4
	Gt1	HdMS1	EBF1	18	2	0	0	898	900	1	-0.995556
	Gt1	HdMS1	EBF1	19	92	241	366	201	900	10	0.0177778
	Gt1	HdMS1	EBF1	20	0	792	28	80	900	2	-0.937778
	Gt1	HdMS1	EBF1	21	30	841	29	0	900	2	-0.868889
	Gt1	HdMS1	EBF1	22	0	0	44	856	900	2	-0.902222
	Gt1	HdMS1	EBF1	23	52	848	0	0	900	1	-0.884444
	Gt1	HdMS1	EBF1	24	898	2	0	0	900	2	0.995556
	Gt1	HdMS1	EBF1	25	47	327	387	139	900	5	-0.0355556
	Gt1	HdMS1	EBF1	26	122	371	209	198	900	18	-0.264444
	Gt1	HdMS1	EBF1	27	333	425	142	0	900	8	0.0555556
	Gt1	HdMS1	EBF1	28	227	177	242	254	900	8	0.0422222
	Gt1	HdMS1	EBF1	29	0	682	218	0	900	15	-0.515556
	Gt1	HdMS1	EBF1	30	95	327	205	273	900	1	-0.333333
	Gt1	Free of H. defensa	EBF1	1	320	322	40	218	900	15	-0.2
	Gt1	Free of H. defensa	EBF0.1	2	298	413	181	8	900	7	0.0644444
	Gt1	Free of H. defensa	EBF0.1	3	236	299	102	263	900	10	-0.248889
	Gt1	Free of H. defensa	EBF0.1	4	28	842	28	2	900	4	-0.875556
	Gt1	Free of H. defensa	EBF0.1	5	0	352	420	128	900	3	-0.0666667
	Gt1	Free of H. defensa	EBF0.1	6	0	0	11	889	900	1	-0.975556
	Gt1	Free of H. defensa	EBF0.1	7	278	29	185	408	900	10	0.0288889
	Gt1	Free of H. defensa	EBF0.1	8	395	0	125	380	900	2	0.155556
	Gt1	Free of H. defensa	EBF0.1	9	280	289	80	251	900	15	-0.2
	Gt1	Free of H. defensa	EBF0.1	10	108	443	227	122	900	13	-0.255556
	Gt1	Free of H. defensa	EBF0.1	11	259	416	105	120	900	8	-0.191111
	Gt1	Free of H. defensa	EBF0.1	12	76	347	182	295	900	11	-0.426667
	Gt1	Free of H. defensa	EBF0.1	13	352	394	28	126	900	13	-0.155556
	Gt1	Free of H. defensa	EBF0.1	14	77	675	0	148	900	3	-0.828889
	Gt1	Free of H. defensa	EBF0.1	15	118	500	168	114	900	9	-0.364444
	Gt1	Free of H. defensa	EBF0.1	16	108	254	396	142	900	18	0.12
	Gt1	Free of H. defensa	EBF0.1	17	279	2	280	339	900	3	0.242222
	Gt1	Free of H. defensa	EBF0.1	18	28	274	383	215	900	24	-0.0866667
	Gt1	Free of H. defensa	EBF0.1	19	212	120	115	453	900	19	-0.273333
	Gt1	Free of H. defensa	EBF0.1	20	75	273	428	124	900	7	0.117778
	Gt1	Free of H. defensa	EBF0.1	21	287	71	89	453	900	14	-0.164444
	Gt1	Free of H. defensa	EBF0.1	22	181	470	123	126	900	19	-0.324444
	Gt1	Free of H. defensa	EBF0.1	23	0	0	195	705	900	2	-0.566667
	Gt1	Free of H. defensa	EBF0.1	24	161	709	3	27	900	9	-0.635556
	Gt1	Free of H. defensa	EBF0.1	25	27	495	356	22	900	13	-0.148889
	Gt1	Free of H. defensa	EBF0.1	26	113	112	200	475	900	10	-0.304444
	Gt1	Free of H. defensa	EBF0.1	27	313	82	19	486	900	16	-0.262222
	Gt1	Free of H. defensa	EBF0.1	28	572	170	7	151	900	3	0.286667
	Gt1	Free of H. defensa	EBF0.1	29	74	743	68	15	900	6	-0.684444
	Gt1	Free of H. defensa	EBF0.1	30	15	289	210	386	900	9	-0.5
	Gt1	HdGt1	EBF0.1	1	0	0	650	250	900	1	0.444444
	Gt1	HdGt1	EBF0.1	2	239	371	108	182	900	27	-0.228889
	Gt1	HdGt1	EBF0.1	3	467	87	86	260	900	10	0.228889
	Gt1	HdGt1	EBF0.1	4	705	0	0	195	900	1	0.566667
	Gt1	HdGt1	EBF0.1	5	40	408	318	134	900	15	-0.204444
	Gt1	HdGt1	EBF0.1	6	256	363	117	164	900	11	-0.171111
	Gt1	HdGt1	EBF0.1	7	304	75	172	349	900	10	0.0577778
	Gt1	HdGt1	EBF0.1	8	235	243	147	275	900	19	-0.151111
	Gt1	HdGt1	EBF0.1	9	327	266	117	190	900	12	-0.0133333
	Gt1	HdGt1	EBF0.1	10	557	170	0	173	900	6	0.237778
	Gt1	HdGt1	EBF0.1	11	0	14	595	291	900	7	0.322222
	Gt1	HdGt1	EBF0.1	12	66	298	385	151	900	18	0.00222222
	Gt1	HdGt1	EBF0.1	13	293	261	86	260	900	12	-0.157778
	Gt1	HdGt1	EBF0.1	14	0	0	125	775	900	2	-0.722222
	Gt1	HdGt1	EBF0.1	15	127	202	499	72	900	10	0.391111
	Gt1	HdGt1	EBF0.1	16	84	346	177	293	900	5	-0.42
	Gt1	HdGt1	EBF0.1	17	30	229	61	580	900	7	-0.797778
	Gt1	HdGt1	EBF0.1	18	281	597	16	6	900	10	-0.34
	Gt1	HdGt1	EBF0.1	19	124	543	84	149	900	18	-0.537778
	Gt1	HdGt1	EBF0.1	20	119	415	342	24	900	26	0.0244444
	Gt1	HdGt1	EBF0.1	21	204	483	114	99	900	12	-0.293333
	Gt1	HdGt1	EBF0.1	22	743	59	0	98	900	3	0.651111
	Gt1	HdGt1	EBF0.1	23	142	22	12	724	900	9	-0.657778
	Gt1	HdGt1	EBF0.1	24	97	522	236	45	900	16	-0.26
	Gt1	HdGt1	EBF0.1	25	312	286	107	195	900	10	-0.0688889
	Gt1	HdGt1	EBF0.1	26	93	208	585	14	900	11	0.506667
	Gt1	HdGt1	EBF0.1	27	58	341	205	296	900	8	-0.415556
	Gt1	HdGt1	EBF0.1	28	284	222	267	127	900	13	0.224444
	Gt1	HdGt1	EBF0.1	29	33	147	40	680	900	7	-0.837778
	Gt1	HdGt1	EBF0.1	30	237	301	262	100	900	23	0.108889
	Gt1	HdMS2	EBF0.1	1	137	233	385	145	900	12	0.16
	Gt1	HdMS2	EBF0.1	2	32	868	0	0	900	1	-0.928889
	Gt1	HdMS2	EBF0.1	3	892	8	0	0	900	1	0.982222
	Gt1	HdMS2	EBF0.1	4	207	232	237	224	900	31	-0.0133333
	Gt1	HdMS2	EBF0.1	5	118	466	298	18	900	12	-0.0755556
	Gt1	HdMS2	EBF0.1	6	114	205	342	239	900	18	0.0133333
	Gt1	HdMS2	EBF0.1	7	820	0	0	80	900	2	0.822222
	Gt1	HdMS2	EBF0.1	8	0	0	707	193	900	11	0.571111
	Gt1	HdMS2	EBF0.1	9	524	0	0	376	900	3	0.164444
	Gt1	HdMS2	EBF0.1	10	96	242	450	112	900	3	0.213333
	Gt1	HdMS2	EBF0.1	11	208	585	0	107	900	13	-0.537778
	Gt1	HdMS2	EBF0.1	12	805	95	0	0	900	8	0.788889
	Gt1	HdMS2	EBF0.1	13	182	682	36	0	900	2	-0.515556
	Gt1	HdMS2	EBF0.1	14	50	181	541	128	900	2	0.313333
	Gt1	HdMS2	EBF0.1	15	149	109	372	270	900	7	0.157778
	Gt1	HdMS2	EBF0.1	16	0	870	0	30	900	8	-1
	Gt1	HdMS2	EBF0.1	17	1	723	114	62	900	1	-0.744444
	Gt1	HdMS2	EBF0.1	18	272	140	184	304	900	5	0.0133333
	Gt1	HdMS2	EBF0.1	19	720	180	0	0	900	10	0.6
	Gt1	HdMS2	EBF0.1	20	6	828	0	66	900	11	-0.986667
	Gt1	HdMS2	EBF0.1	21	0	61	734	105	900	2	0.631111
	Gt1	HdMS2	EBF0.1	22	40	0	0	860	900	8	-0.911111
	Gt1	HdMS2	EBF0.1	23	130	0	320	450	900	16	0
	Gt1	HdMS2	EBF0.1	24	144	328	139	289	900	1	-0.371111
	Gt1	HdMS2	EBF0.1	25	156	114	206	424	900	1	-0.195556
	Gt1	HdMS2	EBF0.1	26	230	670	0	0	900	5	-0.488889
	Gt1	HdMS2	EBF0.1	27	91	207	61	541	900	1	-0.662222
	Gt1	HdMS2	EBF0.1	28	98	181	524	97	900	2	0.382222
	Gt1	HdMS2	EBF0.1	29	799	0	0	101	900	19	0.775556
	Gt1	HdMS2	EBF0.1	30	156	114	206	424	900	10	-0.195556
	Gt1	HdMS1	EBF0.1	1	0	0	2	898	900	1	-0.995556
	Gt1	HdMS1	EBF0.1	2	0	135	668	97	900	3	0.484444
	Gt1	HdMS1	EBF0.1	3	213	113	0	574	900	5	-0.526667
	Gt1	HdMS1	EBF0.1	4	21	17	115	747	900	9	-0.697778
	Gt1	HdMS1	EBF0.1	5	140	205	422	133	900	15	0.248889
	Gt1	HdMS1	EBF0.1	6	440	331	33	96	900	11	0.0511111
	Gt1	HdMS1	EBF0.1	7	167	373	159	201	900	18	-0.275556
	Gt1	HdMS1	EBF0.1	8	153	297	293	157	900	17	-0.00888889
	Gt1	HdMS1	EBF0.1	9	141	312	290	157	900	7	-0.0422222
	Gt1	HdMS1	EBF0.1	10	57	166	221	456	900	10	-0.382222
	Gt1	HdMS1	EBF0.1	11	433	337	130	0	900	4	0.251111
	Gt1	HdMS1	EBF0.1	12	136	382	244	138	900	11	-0.155556
	Gt1	HdMS1	EBF0.1	13	306	489	0	105	900	3	-0.32
	Gt1	HdMS1	EBF0.1	14	427	211	127	135	900	8	0.231111
	Gt1	HdMS1	EBF0.1	15	211	49	62	578	900	12	-0.393333
	Gt1	HdMS1	EBF0.1	16	261	261	186	192	900	7	-0.00666667
	Gt1	HdMS1	EBF0.1	17	14	407	172	307	900	21	-0.586667
	Gt1	HdMS1	EBF0.1	18	17	45	476	362	900	12	0.0955556
	Gt1	HdMS1	EBF0.1	19	246	294	108	252	900	15	-0.213333
	Gt1	HdMS1	EBF0.1	20	372	296	133	99	900	19	0.122222
	Gt1	HdMS1	EBF0.1	21	278	273	0	349	900	4	-0.382222
	Gt1	HdMS1	EBF0.1	22	62	103	406	329	900	24	0.04
	Gt1	HdMS1	EBF0.1	23	173	430	78	219	900	11	-0.442222
	Gt1	HdMS1	EBF0.1	24	248	145	138	369	900	14	-0.142222
	Gt1	HdMS1	EBF0.1	25	146	188	220	346	900	11	-0.186667
	Gt1	HdMS1	EBF0.1	26	173	375	9	343	900	12	-0.595556
	Gt1	HdMS1	EBF0.1	27	179	327	198	196	900	23	-0.162222
	Gt1	HdMS1	EBF0.1	28	313	182	147	258	900	23	0.0222222
	Gt1	HdMS1	EBF0.1	29	296	224	198	182	900	17	0.0977778
	Gt1	HdMS1	EBF0.1	30	104	483	211	102	900	7	-0.3
	Gt1	Free of H. defensa	EBF0.1	1	98	51	258	493	900	9	-0.208889
	Gt1	Free of H. defensa	EBF 0.01	2	8	80	379	433	900	14	-0.14
	Gt1	Free of H. defensa	EBF 0.01	3	0	6	12	882	900	2	-0.973333
	Gt1	Free of H. defensa	EBF 0.01	4	18	882	0	0	900	1	-0.96
	Gt1	Free of H. defensa	EBF 0.01	5	286	297	157	160	900	23	-0.0155556
	Gt1	Free of H. defensa	EBF 0.01	6	440	0	460	0	900	1	1
	Gt1	Free of H. defensa	EBF 0.01	7	83	57	686	74	900	9	0.708889
	Gt1	Free of H. defensa	EBF 0.01	8	62	628	179	31	900	6	-0.464444
	Gt1	Free of H. defensa	EBF 0.01	9	461	37	0	402	900	8	0.0244444
	Gt1	Free of H. defensa	EBF 0.01	10	187	57	117	539	900	18	-0.324444
	Gt1	Free of H. defensa	EBF 0.01	11	0	367	7	526	900	2	-0.984444
	Gt1	Free of H. defensa	EBF 0.01	12	0	0	109	791	900	1	-0.757778
	Gt1	Free of H. defensa	EBF 0.01	13	0	0	333	567	900	1	-0.26
	Gt1	Free of H. defensa	EBF 0.01	14	667	48	49	136	900	8	0.591111
	Gt1	Free of H. defensa	EBF 0.01	15	123	66	361	350	900	6	0.0755556
	Gt1	Free of H. defensa	EBF 0.01	16	536	364	0	0	900	1	0.191111
	Gt1	Free of H. defensa	EBF 0.01	17	124	149	382	245	900	7	0.124444
	Gt1	Free of H. defensa	EBF 0.01	18	675	225	0	0	900	1	0.5
	Gt1	Free of H. defensa	EBF 0.01	19	109	62	222	507	900	5	-0.264444
	Gt1	Free of H. defensa	EBF 0.01	20	0	0	392	508	900	1	-0.128889
	Gt1	Free of H. defensa	EBF 0.01	21	121	196	433	150	900	7	0.231111
	Gt1	Free of H. defensa	EBF 0.01	22	225	7	0	668	900	5	-0.5
	Gt1	Free of H. defensa	EBF 0.01	23	0	510	390	0	900	2	-0.133333
	Gt1	Free of H. defensa	EBF 0.01	24	283	306	80	231	900	14	-0.193333
	Gt1	Free of H. defensa	EBF 0.01	25	325	433	97	45	900	14	-0.0622222
	Gt1	Free of H. defensa	EBF 0.01	26	219	196	62	423	900	8	-0.375556
	Gt1	Free of H. defensa	EBF 0.01	27	249	324	313	14	900	12	0.248889
	Gt1	Free of H. defensa	EBF 0.01	28	443	293	0	164	900	6	-0.0155556
	Gt1	Free of H. defensa	EBF 0.01	29	409	145	139	207	900	13	0.217778
	Gt1	Free of H. defensa	EBF 0.01	30	293	157	178	272	900	19	0.0466667
	Gt1	HdGt1	EBF 0.01	1	398	358	80	64	900	12	0.0622222
	Gt1	HdGt1	EBF 0.01	2	187	20	216	477	900	22	-0.104444
	Gt1	HdGt1	EBF 0.01	3	442	54	24	380	900	13	0.0355556
	Gt1	HdGt1	EBF 0.01	4	316	220	173	191	900	23	0.0866667
	Gt1	HdGt1	EBF 0.01	5	640	0	0	260	900	1	0.422222
	Gt1	HdGt1	EBF 0.01	6	261	129	452	58	900	8	0.584444
	Gt1	HdGt1	EBF 0.01	7	0	831	5	64	900	2	-0.988889
	Gt1	HdGt1	EBF 0.01	8	216	6	433	245	900	7	0.442222
	Gt1	HdGt1	EBF 0.01	9	211	397	169	123	900	8	-0.155556
	Gt1	HdGt1	EBF 0.01	10	267	164	35	434	900	8	-0.328889
	Gt1	HdGt1	EBF 0.01	11	0	46	260	594	900	10	-0.422222
	Gt1	HdGt1	EBF 0.01	12	234	128	167	371	900	11	-0.108889
	Gt1	HdGt1	EBF 0.01	13	0	14	886	0	900	1	0.968889
	Gt1	HdGt1	EBF 0.01	14	45	328	437	90	900	17	0.0711111
	Gt1	HdGt1	EBF 0.01	15	514	1	276	109	900	11	0.755556
	Gt1	HdGt1	EBF 0.01	16	296	410	75	119	900	14	-0.175556
	Gt1	HdGt1	EBF 0.01	17	57	10	263	570	900	9	-0.288889
	Gt1	HdGt1	EBF 0.01	18	323	54	126	397	900	23	-0.00222222
	Gt1	HdGt1	EBF 0.01	19	239	245	197	219	900	33	-0.0311111
	Gt1	HdGt1	EBF 0.01	20	0	126	744	30	900	8	0.653333
	Gt1	HdGt1	EBF 0.01	21	224	201	235	240	900	13	0.02
	Gt1	HdGt1	EBF 0.01	22	0	0	753	147	900	1	0.673333
	Gt1	HdGt1	EBF 0.01	23	275	120	409	96	900	20	0.52
	Gt1	HdGt1	EBF 0.01	24	202	486	84	128	900	21	-0.364444
	Gt1	HdGt1	EBF 0.01	25	892	8	0	0	900	1	0.982222
	Gt1	HdGt1	EBF 0.01	26	0	30	34	836	900	4	-0.924444
	Gt1	HdGt1	EBF 0.01	27	64	771	48	17	900	4	-0.751111
	Gt1	HdGt1	EBF 0.01	28	29	871	0	0	900	1	-0.935556
	Gt1	HdGt1	EBF 0.01	29	44	218	142	496	900	6	-0.586667
	Gt1	HdGt1	EBF 0.01	30	84	85	566	165	900	8	0.444444
	Gt1	HdMS2	EBF 0.01	1	113	250	201	336	900	8	-0.302222
	Gt1	HdMS2	EBF 0.01	2	310	177	130	283	900	11	-0.0222222
	Gt1	HdMS2	EBF 0.01	3	102	94	454	250	900	7	0.235556
	Gt1	HdMS2	EBF 0.01	4	326	61	267	246	900	11	0.317778
	Gt1	HdMS2	EBF 0.01	5	0	100	86	714	900	3	-0.808889
	Gt1	HdMS2	EBF 0.01	6	364	70	206	260	900	3	0.266667
	Gt1	HdMS2	EBF 0.01	7	266	283	45	306	900	15	-0.308889
	Gt1	HdMS2	EBF 0.01	8	666	234	0	0	900	2	0.48
	Gt1	HdMS2	EBF 0.01	9	0	871	29	0	900	1	-0.935556
	Gt1	HdMS2	EBF 0.01	10	0	47	143	710	900	2	-0.682222
	Gt1	HdMS2	EBF 0.01	11	351	495	54	0	900	2	-0.1
	Gt1	HdMS2	EBF 0.01	12	420	243	108	131	902	9	0.170732
	Gt1	HdMS2	EBF 0.01	13	289	0	0	611	900	1	-0.357778
	Gt1	HdMS2	EBF 0.01	14	117	375	149	259	900	17	-0.408889
	Gt1	HdMS2	EBF 0.01	15	13	678	0	209	900	2	-0.971111
	Gt1	HdMS2	EBF 0.01	16	69	431	183	217	900	13	-0.44
	Gt1	HdMS2	EBF 0.01	17	0	0	123	777	900	1	-0.726667
	Gt1	HdMS2	EBF 0.01	18	0	754	40	106	900	3	-0.911111
	Gt1	HdMS2	EBF 0.01	19	48	170	461	221	900	17	0.131111
	Gt1	HdMS2	EBF 0.01	20	0	0	836	64	900	1	0.857778
	Gt1	HdMS2	EBF 0.01	21	382	217	102	199	900	22	0.0755556
	Gt1	HdMS2	EBF 0.01	22	427	129	253	91	900	15	0.511111
	Gt1	HdMS2	EBF 0.01	23	0	413	455	32	900	4	0.0111111
	Gt1	HdMS2	EBF 0.01	24	361	269	136	134	900	12	0.104444
	Gt1	HdMS2	EBF 0.01	25	236	632	0	32	900	2	-0.475556
	Gt1	HdMS2	EBF 0.01	26	264	259	190	187	900	9	0.00888889
	Gt1	HdMS2	EBF 0.01	27	6	494	0	400	900	2	-0.986667
	Gt1	HdMS2	EBF 0.01	28	248	5	647	0	900	2	0.988889
	Gt1	HdMS2	EBF 0.01	29	225	249	63	363	900	15	-0.36
	Gt1	HdMS2	EBF 0.01	30	86	510	112	192	900	6	-0.56
	Gt1	HdMS1	EBF 0.01	1	0	81	819	0	900	1	0.82
	Gt1	HdMS1	EBF 0.01	2	103	207	410	180	900	13	0.14
	Gt1	HdMS1	EBF 0.01	3	169	0	731	0	900	1	1
	Gt1	HdMS1	EBF 0.01	4	295	559	24	22	900	6	-0.291111
	Gt1	HdMS1	EBF 0.01	5	238	643	0	19	900	4	-0.471111
	Gt1	HdMS1	EBF 0.01	6	597	29	74	200	900	8	0.491111
	Gt1	HdMS1	EBF 0.01	7	20	463	404	13	900	7	-0.0577778
	Gt1	HdMS1	EBF 0.01	8	0	251	471	178	900	8	0.0466667
	Gt1	HdMS1	EBF 0.01	9	496	54	0	350	900	5	0.102222
	Gt1	HdMS1	EBF 0.01	10	227	291	203	179	900	9	-0.0444444
	Gt1	HdMS1	EBF 0.01	11	893	7	0	0	900	1	0.984444
	Gt1	HdMS1	EBF 0.01	12	173	0	638	89	900	2	0.802222
	Gt1	HdMS1	EBF 0.01	13	48	99	546	207	900	8	0.32
	Gt1	HdMS1	EBF 0.01	14	122	21	757	0	900	3	0.953333
	Gt1	HdMS1	EBF 0.01	15	0	0	22	878	900	1	-0.951111
	Gt1	HdMS1	EBF 0.01	16	665	60	42	133	900	6	0.571111
	Gt1	HdMS1	EBF 0.01	17	194	87	370	249	900	16	0.253333
	Gt1	HdMS1	EBF 0.01	18	0	839	61	0	900	1	-0.864444
	Gt1	HdMS1	EBF 0.01	19	0	0	800	100	900	2	0.777778
	Gt1	HdMS1	EBF 0.01	20	410	118	44	328	900	16	0.00888889
	Gt1	HdMS1	EBF 0.01	21	9	411	167	313	900	5	-0.608889
	Gt1	HdMS1	EBF 0.01	22	127	324	359	90	900	11	0.08
	Gt1	HdMS1	EBF 0.01	23	123	122	270	385	900	23	-0.126667
	Gt1	HdMS1	EBF 0.01	24	335	329	116	120	900	15	0.00222222
	Gt1	HdMS1	EBF 0.01	25	214	166	238	282	900	21	0.00444444
	Gt1	HdMS1	EBF 0.01	26	116	101	34	649	900	12	-0.666667
	Gt1	HdMS1	EBF 0.01	27	585	168	0	147	900	6	0.3
	Gt1	HdMS1	EBF 0.01	28	391	65	0	444	900	14	-0.131111
	Gt1	HdMS1	EBF 0.01	29	33	867	0	0	900	1	-0.926667
	Gt1	HdMS1	EBF 0.01	30	40	771	89	0	900	2	-0.713333
