# Supplementary material for: Alarm Pheromone Responses Depend on Genotype, but Not on the Presence of Facultative Endosymbionts in the Pea Aphid Acyrthosiphon pisum
Source: Insects. 2021 Jan 8;12(1):43. doi: 10.3390/insects12010043 (PMC7826508; doi:10.3390/insects12010043)
Supplement: Supplementary file 1 [file insects-12-00043-s001.zip › supplementary material/EAG data Badji et al..xlsx]

## Sheet: biotypes EAG
biotype	insect	dose	EAG amplitude normalized with hexenyl acetate and relative to hexane
MS1	1	EBF 1ng	0.711579
MS1	1	EBF 10ng	0.766316
MS1	1	EBF 100ng	1.07368
MS1	1	EBF 1000ng	1.10316
MS1	1	EBF 10ug	1.87789
MS1	1	EBF 100ug	1.68842
MS1	2	EBF 1ng	0.959596
MS1	2	EBF 10ng	0.934343
MS1	2	EBF 100ng	0.974747
MS1	2	EBF 1000ng	1.21717
MS1	2	EBF 10ug	1.82323
MS1	2	EBF 100ug	1.52525
MS1	3	EBF 1ng	1.35548
MS1	3	EBF 10ng	1.28239
MS1	3	EBF 100ng	1.13289
MS1	3	EBF 1000ng	1.56811
MS1	3	EBF 10ug	2.22924
MS1	3	EBF 100ug	2.01661
MS1	4	EBF 1ng	0.877698
MS1	4	EBF 10ng	0.585132
MS1	4	EBF 100ng	0.633094
MS1	4	EBF 1000ng	0.935252
MS1	4	EBF 10ug	1.29496
MS1	4	EBF 100ug	1.52518
MS1	5	EBF 1ng	1.08623
MS1	5	EBF 10ng	1.14801
MS1	5	EBF 100ng	1.0296
MS1	5	EBF 1000ng	1.31532
MS1	5	EBF 10ug	1.861
MS1	5	EBF 100ug	2.14672
MS1	6	EBF 1ng	1.21084
MS1	6	EBF 10ng	1.42169
MS1	6	EBF 100ng	1.75301
MS1	6	EBF 1000ng	2.10843
MS1	6	EBF 10ug	2.91566
MS1	6	EBF 100ug	2.90361
MS1	7	EBF 1ng	1.38004
MS1	7	EBF 10ng	1.34151
MS1	7	EBF 100ng	1.56217
MS1	7	EBF 1000ng	1.56217
MS1	7	EBF 10ug	2.54641
MS1	7	EBF 100ug	2.50088
MS1	8	EBF 1ng	1.01394
MS1	8	EBF 10ng	0.968641
MS1	8	EBF 100ng	1.20209
MS1	8	EBF 1000ng	1.93728
MS1	8	EBF 10ug	2.56446
MS1	8	EBF 100ug	2.61672
MS1	9	EBF 1ng	1.15989
MS1	9	EBF 10ng	1.06233
MS1	9	EBF 100ng	1.47967
MS1	9	EBF 1000ng	1.729
MS1	9	EBF 10ug	2.49322
MS1	9	EBF 100ug	2.47696
MS1	10	EBF 1ng	0.617347
MS1	10	EBF 10ng	0.979592
MS1	10	EBF 100ng	1.09694
MS1	10	EBF 1000ng	1.56633
MS1	10	EBF 10ug	2.88265
MS1	10	EBF 100ug	2.92347
MS2	1	EBF 1ng	0.708058
MS2	1	EBF 10ng	0.69749
MS2	1	EBF 100ng	0.660502
MS2	1	EBF 1000ng	0.871863
MS2	1	EBF 10ug	1.04888
MS2	1	EBF 100ug	1.34742
MS2	2	EBF 1ng	1.21814
MS2	2	EBF 10ng	1.32613
MS2	2	EBF 100ng	1.07559
MS2	2	EBF 1000ng	1.30022
MS2	2	EBF 10ug	1.36933
MS2	2	EBF 100ug	1.36501
MS2	3	EBF 1ng	1.35011
MS2	3	EBF 10ng	1.34554
MS2	3	EBF 100ng	1.2357
MS2	3	EBF 1000ng	1.43707
MS2	3	EBF 10ug	1.59725
MS2	3	EBF 100ug	1.43707
MS2	4	EBF 1ng	0.833333
MS2	4	EBF 10ng	0.87963
MS2	4	EBF 100ng	1.08796
MS2	4	EBF 1000ng	1.30556
MS2	4	EBF 10ug	1.36111
MS2	4	EBF 100ug	1.27315
MS2	5	EBF 1ng	1.49664
MS2	5	EBF 10ng	1.19463
MS2	5	EBF 100ng	1.45302
MS2	5	EBF 1000ng	1.68792
MS2	5	EBF 10ug	2.36242
MS2	5	EBF 100ug	2.14094
MS2	6	EBF 1ng	0.842568
MS2	6	EBF 10ng	0.772208
MS2	6	EBF 100ng	0.756376
MS2	6	EBF 1000ng	2.34653
MS2	6	EBF 10ug	2.54002
MS2	6	EBF 100ug	2.01935
MS2	7	EBF 1ng	0.890547
MS2	7	EBF 10ng	0.75995
MS2	7	EBF 100ng	0.81592
MS2	7	EBF 1000ng	1.07214
MS2	7	EBF 10ug	1.13433
MS2	7	EBF 100ug	1.12935
MS2	8	EBF 1ng	1.02016
MS2	8	EBF 10ng	1.0745
MS2	8	EBF 100ng	1.45837
MS2	8	EBF 1000ng	1.44961
MS2	8	EBF 10ug	1.34093
MS2	8	EBF 100ug	1.17616
MS2	9	EBF 1ng	0.594663
MS2	9	EBF 10ng	0.663278
MS2	9	EBF 100ng	0.884371
MS2	9	EBF 1000ng	0.945362
MS2	9	EBF 10ug	1.19949
MS2	9	EBF 100ug	1.2554
MS2	10	EBF 1ng	0.823151
MS2	10	EBF 10ng	0.733119
MS2	10	EBF 100ng	1.27331
MS2	10	EBF 1000ng	1.38907
MS2	10	EBF 10ug	1.8135
MS2	10	EBF 100ug	1.70418
Gt1	1	EBF 1ng	0.931624
Gt1	1	EBF 10ng	0.846154
Gt1	1	EBF 100ng	1.17094
Gt1	1	EBF 1000ng	1.2735
Gt1	1	EBF 10ug	1.28205
Gt1	1	EBF 100ug	1.16239
Gt1	2	EBF 1ng	0.567619
Gt1	2	EBF 10ng	0.666667
Gt1	2	EBF 100ng	0.758095
Gt1	2	EBF 1000ng	0.948571
Gt1	2	EBF 10ug	1.19619
Gt1	2	EBF 100ug	1.30667
Gt1	3	EBF 1ng	0.565079
Gt1	3	EBF 10ng	0.625397
Gt1	3	EBF 100ng	0.698413
Gt1	3	EBF 1000ng	0.844444
Gt1	3	EBF 10ug	1.00159
Gt1	3	EBF 100ug	1.16349
Gt1	4	EBF 1ng	0.819338
Gt1	4	EBF 10ng	0.748092
Gt1	4	EBF 100ng	0.70229
Gt1	4	EBF 1000ng	0.824427
Gt1	4	EBF 10ug	0.910941
Gt1	4	EBF 100ug	0.926209
Gt1	5	EBF 1ng	0.825243
Gt1	5	EBF 10ng	1.01618
Gt1	5	EBF 100ng	1.26861
Gt1	5	EBF 1000ng	1.56634
Gt1	5	EBF 10ug	1.97087
Gt1	5	EBF 100ug	1.72492
Gt1	6	EBF 1ng	0.696223
Gt1	6	EBF 10ng	0.807882
Gt1	6	EBF 100ng	0.801314
Gt1	6	EBF 1000ng	1.02135
Gt1	6	EBF 10ug	1.22496
Gt1	6	EBF 100ug	1.32677
Gt1	7	EBF 1ng	1.13093
Gt1	7	EBF 10ng	1.09298
Gt1	7	EBF 100ng	1.06641
Gt1	7	EBF 1000ng	1.20683
Gt1	7	EBF 10ug	1.55598
Gt1	7	EBF 100ug	1.55977
Gt1	8	EBF 1ng	0.553191
Gt1	8	EBF 10ng	0.647754
Gt1	8	EBF 100ng	0.713948
Gt1	8	EBF 1000ng	0.855792
Gt1	8	EBF 10ug	1.10165
Gt1	8	EBF 100ug	1.21986
Gt1	9	EBF 1ng	0.410351
Gt1	9	EBF 10ng	0.550832
Gt1	9	EBF 100ng	0.658041
Gt1	9	EBF 1000ng	0.850277
Gt1	9	EBF 10ug	1.08318
Gt1	9	EBF 100ug	1.04251
Gt1	10	EBF 1ng	0.895966
Gt1	10	EBF 10ng	0.832272
Gt1	10	EBF 100ng	0.985138
Gt1	10	EBF 1000ng	1.40127
Gt1	10	EBF 10ug	1.83015
Gt1	10	EBF 100ug	1.72399

## Sheet: ANOVA_HID
1	-0.223607	-0.990395
2	-0.169128	-0.932406
3	-0.114649	-0.874532
4	-0.0601696	-0.816776
5	-0.00569058	-0.759139
6	0.0487885	-0.701622
7	0.103267	-0.644227
8	0.157747	-0.586956
9	0.212226	-0.529809
10	0.266705	-0.472789
11	0.321184	-0.415896
12	0.375663	-0.359131
13	0.430142	-0.302497
14	0.484621	-0.245993
15	0.5391	-0.189622
16	0.593579	-0.133384
17	0.648058	-0.0772798
18	0.702537	-0.0213108
19	0.757016	0.0345224
20	0.811495	0.090219
21	0.865974	0.145778
22	0.920453	0.2012
23	0.974932	0.256482
24	1.02941	0.311626
25	1.08389	0.366631
26	1.13837	0.421496
27	1.19285	0.476221
28	1.24733	0.530806
29	1.30181	0.585251
30	1.35629	0.639556
31	1.41076	0.693721
32	1.46524	0.747746
33	1.51972	0.801632
34	1.5742	0.855378
35	1.62868	0.908986
36	1.68316	0.962455
37	1.73764	1.01579
38	1.79212	1.06898
39	1.8466	1.12204
40	1.90108	1.17496
41	1.95555	1.22775
42	2.01003	1.28041
43	2.06451	1.33293
44	2.11899	1.38532
45	2.17347	1.43758
46	2.22795	1.48971
47	2.28243	1.54171
48	2.33691	1.59359
49	2.39139	1.64534
50	2.44587	1.69697
51	2.50035	1.74847
52	2.55482	1.79985
53	2.6093	1.85112
54	2.66378	1.90226
55	2.71826	1.95329
56	2.77274	2.0042
57	2.82722	2.055
58	2.8817	2.10569
59	2.93618	2.15627
60	2.99066	2.20673
61	3.04514	2.2571
62	3.09961	2.30735
63	3.15409	2.35751
64	3.20857	2.40756
65	3.26305	2.45751
66	3.31753	2.50736
67	3.37201	2.55711
68	3.42649	2.60677
69	3.48097	2.65634
70	3.53545	2.70581

## Sheet: ANOVA_HID1
1	-0.122029	0.638307
2	-0.0690222	0.688109
3	-0.0160153	0.738022
4	0.0369916	0.78805
5	0.0899985	0.838192
6	0.143005	0.888451
7	0.196012	0.938828
8	0.249019	0.989324
9	0.302026	1.03994
10	0.355033	1.09068
11	0.40804	1.14154
12	0.461047	1.19252
13	0.514054	1.24363
14	0.567061	1.29486
15	0.620068	1.34622
16	0.673074	1.39771
17	0.726081	1.44933
18	0.779088	1.50107
19	0.832095	1.55295
20	0.885102	1.60495
21	0.938109	1.65709
22	0.991116	1.70935
23	1.04412	1.76175
24	1.09713	1.81428
25	1.15014	1.86695
26	1.20314	1.91974
27	1.25615	1.97267
28	1.30916	2.02573
29	1.36216	2.07892
30	1.41517	2.13225
31	1.46818	2.1857
32	1.52118	2.23929
33	1.57419	2.29302
34	1.6272	2.34687
35	1.68021	2.40085
36	1.73321	2.45497
37	1.78622	2.50921
38	1.83923	2.56358
39	1.89223	2.61808
40	1.94524	2.67271
41	1.99825	2.72747
42	2.05125	2.78235
43	2.10426	2.83735
44	2.15727	2.89248
45	2.21027	2.94774
46	2.26328	3.00311
47	2.31629	3.05861
48	2.3693	3.11422
49	2.4223	3.16995
50	2.47531	3.2258
51	2.52832	3.28176
52	2.58132	3.33784
53	2.63433	3.39403
54	2.68734	3.45034
55	2.74034	3.50675
56	2.79335	3.56327
57	2.84636	3.61989
58	2.89936	3.67663
59	2.95237	3.73346
60	3.00538	3.7904
61	3.05838	3.84744
62	3.11139	3.90458
63	3.1644	3.96182
64	3.21741	4.01915
65	3.27041	4.07658
66	3.32342	4.1341
67	3.37643	4.19171
68	3.42943	4.24941
69	3.48244	4.3072
70	3.53545	4.36508

## Sheet: symbionts EAG
biotype	insect	dose	EAG amplitude normalized with hexenyl acetate relative to hexane
MS2	1	EBF 1ng	1.60766
MS2	1	EBF 10ng	0.669856
MS2	1	EBF 100ng	1.98086
MS2	1	EBF 1000ng	2.40191
MS2	1	EBF 10ug	2.94737
MS2	1	EBF 100ug	3.20574
MS2	2	EBF 1ng	0.896774
MS2	2	EBF 10ng	1.27097
MS2	2	EBF 100ng	1.37419
MS2	2	EBF 1000ng	1.81935
MS2	2	EBF 10ug	2.07097
MS2	2	EBF 100ug	1.86452
MS2	3	EBF 1ng	1.37391
MS2	3	EBF 10ng	0.956522
MS2	3	EBF 100ng	1.70435
MS2	3	EBF 1000ng	2.45797
MS2	3	EBF 10ug	4.1971
MS2	3	EBF 100ug	3.78551
MS2	4	EBF 1ng	1.02626
MS2	4	EBF 10ng	0.981818
MS2	4	EBF 100ng	1.16364
MS2	4	EBF 1000ng	1.14747
MS2	4	EBF 10ug	1.85455
MS2	4	EBF 100ug	2.00404
MS2	5	EBF 1ng	0.721088
MS2	5	EBF 10ng	0.789116
MS2	5	EBF 100ng	0.870748
MS2	5	EBF 1000ng	1.12018
MS2	5	EBF 10ug	1.45578
MS2	5	EBF 100ug	1.36508
MS2	6	EBF 1ng	1.03797
MS2	6	EBF 10ng	1.10759
MS2	6	EBF 100ng	1.67089
MS2	6	EBF 1000ng	2.21519
MS2	6	EBF 10ug	2.26582
MS2	6	EBF 100ug	2.07595
MS2	7	EBF 1ng	0.950538
MS2	7	EBF 10ng	0.937634
MS2	7	EBF 100ng	1.03656
MS2	7	EBF 1000ng	1.69462
MS2	7	EBF 10ug	1.55699
MS2	7	EBF 100ug	1.6129
MS2	8	EBF 1ng	0.980806
MS2	8	EBF 10ng	1.14587
MS2	8	EBF 100ng	1.11324
MS2	8	EBF 1000ng	1.5739
MS2	8	EBF 10ug	1.70825
MS2	8	EBF 100ug	1.73896
MS2	9	EBF 1ng	0.86911
MS2	9	EBF 10ng	1.05759
MS2	9	EBF 100ng	1.10995
MS2	9	EBF 1000ng	1.46597
MS2	9	EBF 10ug	1.80105
MS2	9	EBF 100ug	1.87435
MS2	10	EBF 1ng	0.713542
MS2	10	EBF 10ng	0.791667
MS2	10	EBF 100ng	0.953125
MS2	10	EBF 1000ng	0.9375
MS2	10	EBF 10ug	1.10417
MS2	10	EBF 100ug	1.34375
MS2+Hd	1	EBF 1ng	0.721863
MS2+Hd	1	EBF 10ng	0.781371
MS2+Hd	1	EBF 100ng	0.874515
MS2+Hd	1	EBF 1000ng	1.21992
MS2+Hd	1	EBF 10ug	1.326
MS2+Hd	1	EBF 100ug	1.39457
MS2+Hd	2	EBF 1ng	0.803987
MS2+Hd	2	EBF 10ng	0.870432
MS2+Hd	2	EBF 100ng	0.996678
MS2+Hd	2	EBF 1000ng	1.07641
MS2+Hd	2	EBF 10ug	1.30233
MS2+Hd	2	EBF 100ug	1.3887
MS2+Hd	3	EBF 1ng	1.04494
MS2+Hd	3	EBF 10ng	1.19101
MS2+Hd	3	EBF 100ng	1.33258
MS2+Hd	3	EBF 1000ng	1.48539
MS2+Hd	3	EBF 10ug	1.79326
MS2+Hd	3	EBF 100ug	1.7618
MS2+Hd	4	EBF 1ng	0.911884
MS2+Hd	4	EBF 10ng	1.00243
MS2+Hd	4	EBF 100ng	1.11722
MS2+Hd	4	EBF 1000ng	1.48585
MS2+Hd	4	EBF 10ug	1.84317
MS2+Hd	4	EBF 100ug	1.83832
MS2+Hd	5	EBF 1ng	0.81337
MS2+Hd	5	EBF 10ng	0.785515
MS2+Hd	5	EBF 100ng	0.896936
MS2+Hd	5	EBF 1000ng	1.10864
MS2+Hd	5	EBF 10ug	1.30362
MS2+Hd	5	EBF 100ug	1.28691
MS2+Hd	6	EBF 1ng	1.05413
MS2+Hd	6	EBF 10ng	0.843305
MS2+Hd	6	EBF 100ng	1.17379
MS2+Hd	6	EBF 1000ng	1.1472
MS2+Hd	6	EBF 10ug	1.92593
MS2+Hd	6	EBF 100ug	2.06458
MS2+Hd	7	EBF 1ng	0.93166
MS2+Hd	7	EBF 10ng	1.159
MS2+Hd	7	EBF 100ng	1.23849
MS2+Hd	7	EBF 1000ng	1.72803
MS2+Hd	7	EBF 10ug	1.8424
MS2+Hd	7	EBF 100ug	1.70432
MS2+Hd	8	EBF 1ng	1.12062
MS2+Hd	8	EBF 10ng	0.853437
MS2+Hd	8	EBF 100ng	0.970169
MS2+Hd	8	EBF 1000ng	1.11025
MS2+Hd	8	EBF 10ug	1.28923
MS2+Hd	8	EBF 100ug	1.45266
MS2+Hd	9	EBF 1ng	0.985831
MS2+Hd	9	EBF 10ng	1.00373
MS2+Hd	9	EBF 100ng	1.17823
MS2+Hd	9	EBF 1000ng	1.28113
MS2+Hd	9	EBF 10ug	1.49888
MS2+Hd	9	EBF 100ug	1.54362
MS2+Hd	10	EBF 1ng	1.13043
MS2+Hd	10	EBF 10ng	1.13913
MS2+Hd	10	EBF 100ng	1.68696
MS2+Hd	10	EBF 1000ng	3.27826
MS2+Hd	10	EBF 10ug	4.75652
MS2+Hd	10	EBF 100ug	4.64348
